# Supplementary material for: N-(3-Chloro­benzo­yl)benzene­sulfonamide
Source: Acta Crystallogr Sect E Struct Rep Online. 2009 Oct 17;65(Pt 11):o2750. doi: 10.1107/S1600536809041051 (PMC2971321; doi:10.1107/S1600536809041051)
Supplement: Supplementary file 2 [file e-65-o2750-Isup2.hkl]

# 
# h,k,l, Fc-squared, Fo-squared, sigma(Fo-squared) and status flag 
# 
data_I
_shelx_title ' DAS3 C2/C' 
_shelx_refln_list_code          4 
_shelx_F_calc_maximum      334.27 
_exptl_crystal_F_000      1216.00 
_reflns_d_resolution_high  0.8001 
 
loop_ 
 _symmetry_equiv_pos_as_xyz 
 'x, y, z' 
 '-x, y, -z+1/2' 
 'x+1/2, y+1/2, z' 
 '-x+1/2, y+1/2, -z+1/2' 
 '-x, -y, -z' 
 'x, -y, z-1/2' 
 '-x+1/2, -y+1/2, -z' 
 'x+1/2, -y+1/2, z-1/2' 
 
_cell_length_a    21.3090 
_cell_length_b     6.0953 
_cell_length_c    20.3670 
_cell_angle_alpha  90.000 
_cell_angle_beta   92.480 
_cell_angle_gamma  90.000 
 
_shelx_F_squared_multiplier     1.000 
 
loop_ 
 _refln_index_h 
 _refln_index_k 
 _refln_index_l 
 _refln_F_squared_calc 
 _refln_F_squared_meas 
 _refln_F_squared_sigma 
 _refln_observed_status 
   4   0   0    26155.00    25779.71     44.33 o 
   6   0   0     2046.36     2403.08     87.69 o 
   8   0   0     3426.27     3207.86     23.02 o 
  10   0   0     5770.27     5487.76     39.53 o 
  12   0   0      815.21      793.24     20.22 o 
  14   0   0     2350.43     2348.40     29.09 o 
  16   0   0       83.32       77.05     13.58 o 
  18   0   0     2872.38     2868.95     46.28 o 
  20   0   0       92.03       65.07     23.06 o 
  22   0   0      625.79      603.29     57.29 o 
  24   0   0      529.81      537.84     34.65 o 
  26   0   0       18.64       11.47     25.36 o 
   1   1   0    20212.15    21170.95    112.57 o 
   3   1   0    10757.72    10391.76     84.42 o 
   5   1   0     7708.26     7888.27     31.94 o 
   7   1   0     4223.14     4467.92     23.32 o 
   9   1   0     1019.27     1012.46      8.41 o 
  11   1   0     3239.65     3662.51     30.42 o 
  13   1   0      650.73      623.20     11.44 o 
  15   1   0      190.43      172.88      8.81 o 
  17   1   0      514.28      527.18     21.99 o 
  19   1   0     1906.55     1967.24     25.53 o 
  21   1   0     1376.16     1392.91     23.59 o 
  23   1   0      356.55      406.41     21.34 o 
  25   1   0      792.02      779.28     27.20 o 
   0   2   0      968.94     1242.79     15.80 o 
   2   2   0    16514.20    16609.39     48.87 o 
   4   2   0     2398.31     2040.15     19.09 o 
   6   2   0     1758.36     1706.82     22.41 o 
   8   2   0     2225.49     2618.37     14.85 o 
  10   2   0     1822.10     2070.04     32.78 o 
  12   2   0     6069.42     6012.57     39.35 o 
  14   2   0      455.83      420.61     11.25 o 
  16   2   0      771.74      761.83     14.90 o 
  18   2   0      485.04      442.51     21.27 o 
  20   2   0      338.01      345.09     19.55 o 
  22   2   0      243.48      190.02     27.82 o 
  24   2   0        5.11        2.12     27.94 o 
   1   3   0     6699.20     7004.79     45.81 o 
   3   3   0     2137.78     2375.66     18.68 o 
   5   3   0    10030.82    10794.09     87.51 o 
   7   3   0     2134.77     2312.52     18.08 o 
   9   3   0        0.32       -1.56      4.13 o 
  11   3   0     1389.95     1328.95     28.72 o 
  13   3   0       92.17       59.57     10.31 o 
  15   3   0     1864.87     1924.46     28.17 o 
  17   3   0      764.15      689.97     19.47 o 
  19   3   0      339.38      381.87     19.76 o 
  21   3   0      359.18      351.68     19.82 o 
  23   3   0       71.16       62.24     24.14 o 
   0   4   0     4024.29     4729.63     61.87 o 
   2   4   0     2398.85     2491.02     50.86 o 
   4   4   0     2281.12     2302.07     28.77 o 
   6   4   0      116.70      114.39     11.79 o 
   8   4   0     1190.75     1134.46     42.88 o 
  10   4   0      749.12      718.46     23.53 o 
  12   4   0      971.66      932.28     21.24 o 
  14   4   0     1541.03     1425.48     26.30 o 
  16   4   0      793.91      836.63     22.11 o 
  18   4   0        8.68        5.20     11.67 o 
  20   4   0        0.09      -12.15     19.04 o 
  22   4   0        0.50      -21.03     27.92 o 
   1   5   0      800.16      794.05     78.45 o 
   3   5   0       70.55       77.37     18.53 o 
   5   5   0       50.40       63.95     17.93 o 
   7   5   0       59.55       31.69     11.27 o 
   9   5   0       40.19       46.60     11.53 o 
  11   5   0        0.32        3.57     10.72 o 
  13   5   0      239.58      257.14     20.72 o 
  15   5   0       62.06       15.36     17.52 o 
  17   5   0      181.85      179.60     24.07 o 
  19   5   0       36.72       51.87     22.03 o 
   0   6   0        1.95       -7.74     20.86 o 
   2   6   0      343.25      364.79     20.45 o 
   4   6   0       21.25       16.61     14.86 o 
   6   6   0       15.23       -2.20     18.70 o 
   8   6   0      133.01       95.63     18.58 o 
  10   6   0      379.36      338.81     24.25 o 
  12   6   0       52.69       29.30     16.34 o 
  14   6   0       27.59       32.24     17.23 o 
  16   6   0        4.67      -21.19     21.19 o 
   1   7   0        0.00       -1.87     15.86 o 
   3   7   0       25.62       48.41     17.12 o 
   5   7   0        1.00       -1.96     14.30 o 
   7   7   0        3.88      -11.97     14.94 o 
   9   7   0        0.66        4.72     16.26 o 
 -25   1   1       38.71      105.51     19.02 o 
 -23   1   1       74.51       67.00     16.12 o 
 -21   1   1        5.73       29.79     16.81 o 
 -19   1   1      139.09      120.56     16.10 o 
 -17   1   1     1178.81     1212.16     19.36 o 
 -15   1   1       17.66        6.75      9.79 o 
 -13   1   1     2203.57     2128.12     13.96 o 
 -11   1   1      193.15      210.29      6.77 o 
  -9   1   1     2941.86     2985.47     17.42 o 
  -7   1   1     1810.90     2020.67     21.04 o 
  -5   1   1      689.54      615.49     11.42 o 
  -3   1   1     7378.63     7327.41     58.00 o 
  -1   1   1       85.14       49.23      5.28 o 
   1   1   1     2842.07     3060.96     17.68 o 
   3   1   1    17878.18    18941.70     80.72 o 
   5   1   1     2949.14     3091.67     29.40 o 
   7   1   1    31036.24    32011.98     72.43 o 
   9   1   1     1173.45     1349.09     13.62 o 
  11   1   1     4333.38     4669.56     40.08 o 
  13   1   1     4436.64     4649.21     52.10 o 
  15   1   1     1713.83     1861.51     19.47 o 
  17   1   1      105.45       91.67     11.13 o 
  19   1   1       57.46       60.79     11.61 o 
  21   1   1      228.10      229.31     14.93 o 
  23   1   1       39.25       31.09     13.55 o 
  25   1   1       34.16       57.66     17.15 o 
 -24   2   1       57.71       45.28     29.10 o 
 -22   2   1       98.27       70.27     22.92 o 
 -20   2   1       27.67       22.53     12.13 o 
 -18   2   1        0.26       -6.62     11.11 o 
 -16   2   1       17.11       18.96      7.33 o 
 -14   2   1        0.95        1.76      7.31 o 
 -12   2   1     1219.07     1243.08     21.88 o 
 -10   2   1      368.64      454.19      7.07 o 
  -8   2   1      231.75      267.88      6.24 o 
  -6   2   1       19.94       18.78      3.33 o 
  -4   2   1      513.15      472.18      7.38 o 
  -2   2   1     7696.05     7743.21     42.57 o 
   0   2   1      130.17      127.18      4.38 o 
   2   2   1      124.12       91.68      6.46 o 
   4   2   1     5225.29     5351.54     28.44 o 
   6   2   1       32.45       35.21      3.61 o 
   8   2   1       36.73       60.03      3.97 o 
  10   2   1       17.60       29.81      5.07 o 
  12   2   1       59.11       60.53      7.59 o 
  14   2   1        2.36       10.86      7.19 o 
  16   2   1      107.17      127.67      9.44 o 
  18   2   1       67.91       40.13     20.65 o 
  20   2   1       30.77       24.26     15.17 o 
  22   2   1       14.20        4.49     20.85 o 
  24   2   1        1.20      -23.40     29.67 o 
 -23   3   1       29.16       15.04     22.07 o 
 -21   3   1       19.92       16.82     25.20 o 
 -19   3   1      178.88      202.05     15.87 o 
 -17   3   1       16.20       10.38     11.64 o 
 -15   3   1       53.70       42.86     14.02 o 
 -13   3   1       34.89       34.65      9.60 o 
 -11   3   1      436.03      448.84      9.04 o 
  -9   3   1      214.15      226.06      6.81 o 
  -7   3   1       31.31       16.84      5.53 o 
  -5   3   1      578.22      547.81      9.62 o 
  -3   3   1       29.25       29.12      4.64 o 
  -1   3   1     1056.38     1064.25     25.88 o 
   1   3   1      840.38      833.80     22.33 o 
   3   3   1      624.38      515.59     16.77 o 
   5   3   1       63.96       85.05     12.27 o 
   7   3   1       77.28       77.59      7.68 o 
   9   3   1      363.61      409.71      9.34 o 
  11   3   1      292.12      257.43     11.81 o 
  13   3   1      364.76      340.83     14.36 o 
  15   3   1       45.65       57.50     11.46 o 
  17   3   1       92.52       64.98     18.95 o 
  19   3   1       18.07       38.87     19.18 o 
  21   3   1       59.84       44.22     16.06 o 
  23   3   1       41.90       25.01     23.79 o 
 -22   4   1       41.27       57.55     27.79 o 
 -20   4   1       17.52       -2.85     19.37 o 
 -18   4   1      491.61      467.21     20.75 o 
 -16   4   1        1.66       12.30     10.58 o 
 -14   4   1       46.96       44.71     12.52 o 
 -12   4   1      112.72      106.06     11.46 o 
 -10   4   1      194.33      188.08     12.51 o 
  -8   4   1       56.79       51.96     10.51 o 
  -6   4   1       19.86       13.78     10.21 o 
  -4   4   1      264.20      285.66     13.31 o 
  -2   4   1     1072.18     1254.10     25.92 o 
   0   4   1      348.38      342.69      8.67 o 
   2   4   1       77.30       80.75     16.17 o 
   4   4   1       18.67       14.38     15.39 o 
   6   4   1      937.18      942.98     20.30 o 
   8   4   1      144.36      149.95     12.11 o 
  10   4   1      116.75      114.70     11.24 o 
  12   4   1      655.21      647.37     18.61 o 
  14   4   1      155.85      104.70     18.60 o 
  16   4   1       80.03      105.47     21.09 o 
  18   4   1        0.19       -9.38     16.96 o 
  20   4   1        0.03        0.00     17.00 o 
  22   4   1       78.06       77.35     36.11 o 
 -19   5   1        0.06       -6.59     22.99 o 
 -17   5   1        3.53       -2.26     17.36 o 
 -15   5   1      188.60      201.43     15.27 o 
 -13   5   1        5.07       11.50     11.16 o 
 -11   5   1        0.40        8.89     11.39 o 
  -9   5   1      178.40      202.81     14.99 o 
  -7   5   1        2.37        1.41     11.86 o 
  -5   5   1      677.26      725.00     22.06 o 
  -3   5   1       39.47       22.66     10.82 o 
  -1   5   1      297.66      311.72     24.25 o 
   1   5   1       81.96       65.66     15.00 o 
   3   5   1      644.99      647.64     29.35 o 
   5   5   1       15.96       12.93     18.67 o 
   7   5   1       44.54       34.98     16.79 o 
   9   5   1      140.76      143.89     19.56 o 
  11   5   1        5.70       -7.40     13.49 o 
  13   5   1        3.08        6.49     15.88 o 
  15   5   1       74.81       52.45     17.77 o 
  17   5   1       36.35       22.75     19.40 o 
  19   5   1       26.44       26.85     21.09 o 
 -16   6   1       99.84      120.30     21.99 o 
 -14   6   1       31.92       48.62     18.60 o 
 -12   6   1        5.01       14.49     17.17 o 
 -10   6   1      230.53      191.73     20.44 o 
  -8   6   1      114.18       92.78     20.37 o 
  -6   6   1      224.38      202.75     23.41 o 
  -4   6   1      181.11      195.64     17.80 o 
  -2   6   1        0.92        2.63     12.76 o 
   0   6   1        0.01      -12.52     14.69 o 
   2   6   1      491.95      441.91     21.74 o 
   4   6   1        0.05       -8.18     16.59 o 
   6   6   1        7.45       -0.71     15.74 o 
   8   6   1       21.31       12.19     16.80 o 
  10   6   1        0.43       22.17     17.91 o 
  12   6   1       69.75       72.13     18.99 o 
  14   6   1       48.81       31.47     18.11 o 
  16   6   1       10.65        4.75     22.03 o 
  -9   7   1        2.83        1.97     16.18 o 
  -7   7   1       31.90        6.22     16.31 o 
  -5   7   1       15.82       18.46     15.56 o 
  -3   7   1       49.54       44.47     15.94 o 
  -1   7   1        0.14        5.20     14.61 o 
   1   7   1        7.87       10.32     14.43 o 
   3   7   1       76.38       73.52     15.25 o 
   5   7   1       11.93       -0.36     15.84 o 
   7   7   1        4.86      -18.80     18.80 o 
   9   7   1        5.47       25.28     18.36 o 
 -26   0   2      295.21      359.77     34.07 o 
 -24   0   2       28.28       64.01     23.47 o 
 -22   0   2     3122.24     3003.92     59.15 o 
 -20   0   2      148.80      154.32     24.94 o 
 -18   0   2     2590.39     2742.23     34.70 o 
 -16   0   2     1429.08     1468.73     25.03 o 
 -14   0   2      196.37      209.84      9.70 o 
 -12   0   2     1710.90     1745.34     26.55 o 
 -10   0   2      409.51      424.94     16.25 o 
  -8   0   2     2594.64     2956.51     34.14 o 
  -6   0   2    63589.61    61818.22    403.67 o 
  -4   0   2    23219.49    23554.47    745.27 o 
  -2   0   2       33.88       88.91      3.99 o 
   2   0   2     1984.93     2314.67     17.22 o 
   4   0   2    83452.95    69228.78   1617.08 o 
   6   0   2     3127.55     3462.20     41.52 o 
   8   0   2     8889.78     8309.49     37.75 o 
  10   0   2     2448.56     2685.08     27.03 o 
  12   0   2      379.86      369.38     24.81 o 
  14   0   2        3.77       -3.27     17.23 o 
  16   0   2       56.29       69.49     19.93 o 
  18   0   2     6666.16     6433.05     53.01 o 
  20   0   2      441.32      425.01     21.03 o 
  22   0   2      962.37     1036.61     42.61 o 
  24   0   2      311.84      320.03     31.05 o 
  26   0   2      413.36      427.18     32.47 o 
 -25   1   2       31.37       47.34     18.52 o 
 -23   1   2       15.39       39.80     15.55 o 
 -21   1   2     2190.22     2158.90     35.51 o 
 -19   1   2     1899.60     1879.67     31.60 o 
 -17   1   2     1275.14     1223.07     19.31 o 
 -15   1   2     1656.71     1626.05     17.72 o 
 -13   1   2      831.24      767.41      9.76 o 
 -11   1   2      110.42      171.71      7.44 o 
  -9   1   2     3063.76     2895.40     18.11 o 
  -7   1   2      425.43      341.15      4.81 o 
  -5   1   2     2733.76     2386.55     19.72 o 
  -3   1   2    27490.77    28262.77     40.41 o 
  -1   1   2    42021.16    43581.88     85.19 o 
   1   1   2     5272.26     5262.25     31.11 o 
   3   1   2    33339.63    35333.39     91.00 o 
   5   1   2    32415.65    33196.95    114.43 o 
   7   1   2      298.93      349.85      9.09 o 
   9   1   2     1922.54     1776.55     10.83 o 
  11   1   2      220.19      202.65     20.43 o 
  13   1   2        4.68       20.33      6.33 o 
  15   1   2        7.85        5.89     11.73 o 
  17   1   2      278.80      285.67     16.09 o 
  19   1   2     1018.58     1104.68     20.93 o 
  21   1   2        1.84       -9.08     12.68 o 
  23   1   2        4.31       -4.84     13.81 o 
  25   1   2       10.56       27.50     26.32 o 
 -24   2   2      751.12      708.97     39.06 o 
 -22   2   2     1169.84     1243.82     45.30 o 
 -20   2   2      425.36      453.04     39.45 o 
 -18   2   2       23.87       15.80     10.88 o 
 -16   2   2      636.66      686.50     12.98 o 
 -14   2   2       65.25       92.19      7.35 o 
 -12   2   2      142.75      122.14      6.39 o 
 -10   2   2     1562.03     1746.90     12.29 o 
  -8   2   2     1888.57     2006.54     13.91 o 
  -6   2   2     7747.74     7931.96     58.06 o 
  -4   2   2       50.65       64.24      4.45 o 
  -2   2   2      290.52      239.82     10.40 o 
   0   2   2      405.45      311.57      6.08 o 
   2   2   2      274.70      219.17      9.78 o 
   4   2   2      638.99      602.13      9.46 o 
   6   2   2    20287.80    20980.80    109.22 o 
   8   2   2      387.01      319.53      5.00 o 
  10   2   2     8857.37     9143.79     36.53 o 
  12   2   2     3959.64     4033.94     26.29 o 
  14   2   2     2120.39     2124.13     25.77 o 
  16   2   2     1579.79     1537.78     24.27 o 
  18   2   2     1166.08     1153.95     34.91 o 
  20   2   2     1081.98     1146.37     36.56 o 
  22   2   2      394.08      389.78     34.70 o 
  24   2   2      294.15      297.22     21.75 o 
 -23   3   2       65.36       77.38     26.96 o 
 -21   3   2      332.69      350.07     31.13 o 
 -19   3   2      253.16      264.35     27.68 o 
 -17   3   2     2259.94     2135.75     41.86 o 
 -15   3   2      736.25      681.17     15.43 o 
 -13   3   2     1543.31     1516.02     26.96 o 
 -11   3   2     2118.54     2058.70     25.54 o 
  -9   3   2     1940.75     1967.36     26.45 o 
  -7   3   2     6209.21     6091.97     66.29 o 
  -5   3   2        1.08       -1.08      4.61 o 
  -3   3   2     3363.22     3389.40     67.04 o 
  -1   3   2      172.68      194.46      9.27 o 
   1   3   2     5676.39     5864.45     46.82 o 
   3   3   2     1156.09     1129.35     37.14 o 
   5   3   2     1365.05     1432.89     26.38 o 
   7   3   2       35.14       29.89     10.83 o 
   9   3   2      395.14      454.88     10.81 o 
  11   3   2     1182.33     1023.42     27.95 o 
  13   3   2      225.01      204.17     19.47 o 
  15   3   2      265.48      253.26     20.35 o 
  17   3   2       48.30       56.20     17.69 o 
  19   3   2        5.13       25.86     17.09 o 
  21   3   2        0.43      -11.62     23.24 o 
  23   3   2       46.57       69.96     16.28 o 
 -22   4   2        0.55       -4.97     23.68 o 
 -20   4   2        4.65      -17.62     22.38 o 
 -18   4   2      149.74      127.95     11.51 o 
 -16   4   2        0.16       -5.76      9.16 o 
 -14   4   2       30.25       28.76     11.31 o 
 -12   4   2       11.95       -2.32     10.02 o 
 -10   4   2        0.03        2.80      9.85 o 
  -8   4   2        8.59       -0.27     10.00 o 
  -6   4   2       78.81       86.18     11.19 o 
  -4   4   2      939.79      949.90     19.93 o 
  -2   4   2        1.14       -0.25      5.27 o 
   0   4   2      155.94      151.38      7.59 o 
   2   4   2     1079.07     1103.73     52.02 o 
   4   4   2     1144.13     1267.06     20.06 o 
   6   4   2      406.60      456.09     21.76 o 
   8   4   2      864.04      853.43     27.04 o 
  10   4   2      562.21      600.32     24.98 o 
  12   4   2       36.79       63.17     15.60 o 
  14   4   2      997.28      902.66     31.33 o 
  16   4   2      748.63      717.03     30.82 o 
  18   4   2      382.55      407.90     27.77 o 
  20   4   2      179.46      193.66     24.27 o 
  22   4   2       28.54       16.96     18.98 o 
 -19   5   2       64.12       63.11     14.29 o 
 -17   5   2       25.57       11.22     10.43 o 
 -15   5   2       79.04       90.35     29.45 o 
 -13   5   2       18.36       21.24     11.27 o 
 -11   5   2      141.80      156.71     13.67 o 
  -9   5   2      546.26      527.28     19.17 o 
  -7   5   2      520.64      579.92     19.68 o 
  -5   5   2     4931.96     4967.39    113.19 o 
  -3   5   2       35.31       37.05     11.51 o 
  -1   5   2      180.44      142.49     11.89 o 
   1   5   2      528.32      538.50     33.33 o 
   3   5   2      194.86      178.05     21.88 o 
   5   5   2      544.28      517.75     27.38 o 
   7   5   2       48.94       37.41     16.11 o 
   9   5   2      677.80      601.34     27.20 o 
  11   5   2      249.47      221.62     20.93 o 
  13   5   2      543.80      501.72     25.64 o 
  15   5   2        5.13      -15.15     17.52 o 
  17   5   2       81.06       59.81     18.74 o 
  19   5   2        7.26       17.32     20.03 o 
 -16   6   2        5.91       -5.53     16.00 o 
 -14   6   2      139.73      165.01     33.56 o 
 -12   6   2      178.09      196.43     15.83 o 
 -10   6   2        8.82        9.35     11.95 o 
  -8   6   2        0.23        2.97     13.25 o 
  -6   6   2        1.45        0.54     10.74 o 
  -4   6   2      146.03      112.16     12.90 o 
  -2   6   2      309.75      292.19     30.03 o 
   0   6   2        8.07        3.17     13.57 o 
   2   6   2      324.54      367.81     25.34 o 
   4   6   2        1.46       -2.37     19.77 o 
   6   6   2        1.03       -5.84     19.10 o 
   8   6   2        3.20       12.68     18.63 o 
  10   6   2        0.39        4.46     18.78 o 
  12   6   2       80.12       94.30     20.72 o 
  14   6   2      168.14      148.05     20.71 o 
  16   6   2      240.87      246.70     25.56 o 
  -9   7   2       70.55       80.76     19.45 o 
  -7   7   2        6.16       12.64     14.48 o 
  -5   7   2        8.58       -2.11     15.29 o 
  -3   7   2      137.32      119.91     19.95 o 
  -1   7   2      138.03      158.53     17.86 o 
   1   7   2        0.76        1.45     14.95 o 
   3   7   2       95.42       71.48     16.31 o 
   5   7   2        0.03      -11.67     16.62 o 
   7   7   2       69.35       51.72     17.46 o 
   9   7   2        1.51        1.27     20.61 o 
 -25   1   3      136.59      109.37     20.27 o 
 -23   1   3      128.20      163.69     19.53 o 
 -21   1   3       83.13      107.37     17.45 o 
 -19   1   3      305.90      311.80     18.67 o 
 -17   1   3      108.19      117.14     10.83 o 
 -15   1   3     1791.54     1647.34     25.33 o 
 -13   1   3      101.13      104.60      7.36 o 
 -11   1   3     5542.62     6157.72     29.01 o 
  -9   1   3     2468.00     2549.64     13.27 o 
  -7   1   3     4775.73     4974.64     37.71 o 
  -5   1   3    19570.01    19606.43    133.46 o 
  -3   1   3    81625.05    90941.83    273.51 o 
  -1   1   3     5959.28     6238.92     23.47 o 
   1   1   3    10628.86    10658.65     70.97 o 
   3   1   3       18.10       17.06      3.46 o 
   5   1   3     2166.30     2362.78     20.03 o 
   7   1   3    26867.83    28140.36    101.65 o 
   9   1   3     5815.30     6141.39     39.37 o 
  11   1   3      644.34      687.38      9.51 o 
  13   1   3        0.16       -3.64      5.77 o 
  15   1   3       46.51       42.34     12.16 o 
  17   1   3      731.48      737.57     20.90 o 
  19   1   3      630.41      638.90     21.18 o 
  21   1   3      787.78      790.93     19.88 o 
  23   1   3        5.69        1.40     13.33 o 
  25   1   3       13.70      -12.70     19.25 o 
 -24   2   3        1.63       21.48     24.10 o 
 -22   2   3       19.87       37.69     18.10 o 
 -20   2   3        5.88       18.90     15.82 o 
 -18   2   3       83.17      105.78     16.29 o 
 -16   2   3      166.06      165.56      8.97 o 
 -14   2   3     1071.25     1068.85     13.97 o 
 -12   2   3      211.35      193.38      6.56 o 
 -10   2   3     1627.99     1872.67     17.46 o 
  -8   2   3     3291.86     3488.35     24.56 o 
  -6   2   3       72.58      108.55      6.46 o 
  -4   2   3       77.19       95.55      6.06 o 
  -2   2   3     1307.80     1342.25     19.19 o 
   0   2   3      160.31      200.79      6.59 o 
   2   2   3      531.77      583.36     17.58 o 
   4   2   3      548.77      496.19      8.83 o 
   6   2   3     1987.41     1879.49     14.98 o 
   8   2   3     3616.36     3880.04     35.83 o 
  10   2   3     1365.63     1288.65     31.70 o 
  12   2   3      188.09      181.41     10.71 o 
  14   2   3      803.19      861.24     20.22 o 
  16   2   3      746.08      779.23     27.92 o 
  18   2   3        4.82        3.15     19.76 o 
  20   2   3        1.66       34.53     22.73 o 
  22   2   3       45.58       13.58     35.47 o 
  24   2   3       35.76       37.08     17.94 o 
 -23   3   3        0.04       -7.50     27.33 o 
 -21   3   3        2.35        5.71     22.78 o 
 -19   3   3        4.09       -0.50     19.08 o 
 -17   3   3       76.93       59.66     13.33 o 
 -15   3   3     1712.57     1687.89     26.74 o 
 -13   3   3      249.68      262.09     10.48 o 
 -11   3   3       69.41       64.01      7.28 o 
  -9   3   3       93.12       84.97      5.89 o 
  -7   3   3        0.20        1.86      5.66 o 
  -5   3   3      682.85      643.26     13.95 o 
  -3   3   3     1809.58     1959.37     17.43 o 
  -1   3   3       37.09       33.46      5.10 o 
   1   3   3     1001.77     1130.22     20.97 o 
   3   3   3     1490.06     1520.82     15.23 o 
   5   3   3      557.26      526.06     11.33 o 
   7   3   3     2330.11     2346.38     60.08 o 
   9   3   3      102.71      134.65     14.10 o 
  11   3   3       70.86       64.51     16.04 o 
  13   3   3       38.33       10.17     17.43 o 
  15   3   3      159.82      155.81     19.37 o 
  17   3   3      225.46      200.93     20.73 o 
  19   3   3      107.98      156.76     23.76 o 
  21   3   3      176.55      146.04     23.67 o 
  23   3   3       15.11       -2.65     16.70 o 
 -22   4   3        3.70       -2.26     21.25 o 
 -20   4   3        0.30       -4.34     12.62 o 
 -18   4   3        0.61       -4.26     12.20 o 
 -16   4   3        2.07       -9.09      9.09 o 
 -14   4   3        0.22        7.07      8.47 o 
 -12   4   3        0.76       -2.61      9.64 o 
 -10   4   3      294.03      306.79     14.54 o 
  -8   4   3      161.45      155.41     12.00 o 
  -6   4   3     1853.69     1881.76     51.00 o 
  -4   4   3      371.85      326.49     10.01 o 
  -2   4   3      969.34      927.74     13.59 o 
   0   4   3      114.52      129.54      7.55 o 
   2   4   3      732.45      802.71     13.45 o 
   4   4   3       80.45       68.07      7.94 o 
   6   4   3      199.26      197.97     17.76 o 
   8   4   3     1461.94     1413.22     33.73 o 
  10   4   3        9.16        6.52     13.18 o 
  12   4   3      231.82      258.62     19.35 o 
  14   4   3       84.68       74.79     19.38 o 
  16   4   3       78.61       61.62     20.44 o 
  18   4   3      122.79      135.63     22.54 o 
  20   4   3       71.21       68.06     19.20 o 
  22   4   3       12.67       86.07     24.41 o 
 -19   5   3       78.68       92.11     15.54 o 
 -17   5   3       37.12       25.76     13.79 o 
 -15   5   3       28.23       34.96      9.10 o 
 -13   5   3       14.66        9.91      9.78 o 
 -11   5   3        2.55       13.77     11.30 o 
  -9   5   3       13.91       28.38     11.58 o 
  -7   5   3       51.34       39.67     12.69 o 
  -5   5   3     1126.33     1116.48     31.80 o 
  -3   5   3       44.80       47.96     10.99 o 
  -1   5   3        0.01       15.02     10.69 o 
   1   5   3      117.08      133.01     12.62 o 
   3   5   3      129.44      147.86     12.12 o 
   5   5   3      178.91      210.93     21.17 o 
   7   5   3       21.23       13.26     15.38 o 
   9   5   3      121.92      133.40     19.36 o 
  11   5   3       91.43       69.65     18.62 o 
  13   5   3       15.59       41.47     15.47 o 
  15   5   3      120.97       85.39     19.12 o 
  17   5   3        0.04       -0.19     19.17 o 
  19   5   3        0.19       -7.73     22.40 o 
 -16   6   3       29.26        4.03     20.41 o 
 -14   6   3       50.65       59.47     12.19 o 
 -12   6   3      176.68      198.37     16.49 o 
 -10   6   3      124.94      143.94     14.20 o 
  -8   6   3       11.49        8.24     12.57 o 
  -6   6   3       53.23       79.55     17.00 o 
  -4   6   3       12.41        4.03     11.38 o 
  -2   6   3       50.03       41.46     11.86 o 
   0   6   3       98.21       85.30     15.52 o 
   2   6   3      405.17      384.47     21.24 o 
   4   6   3       16.36       18.53     18.55 o 
   6   6   3      111.60       94.50     18.41 o 
   8   6   3        3.52       -5.90     15.47 o 
  10   6   3       22.14       22.55     17.01 o 
  12   6   3       42.49       43.87     18.23 o 
  14   6   3        0.41       11.65     16.97 o 
  -9   7   3       10.30        5.77     19.21 o 
  -7   7   3        0.37        7.71     16.14 o 
  -5   7   3        1.72       -9.52     14.75 o 
  -3   7   3        5.25        8.08     14.51 o 
  -1   7   3       14.01        5.18     14.59 o 
   1   7   3        1.76        8.48     15.26 o 
   3   7   3        1.82       -1.59     15.15 o 
   5   7   3        0.17      -28.98     34.33 o 
   7   7   3        1.08       -1.18     19.99 o 
   9   7   3       23.64       14.71     21.19 o 
 -26   0   4        4.19       25.00     27.27 o 
 -24   0   4      488.46      507.46     32.35 o 
 -22   0   4      777.58      703.94     35.92 o 
 -20   0   4     1063.58      945.38     37.52 o 
 -18   0   4     1165.47     1205.55     37.03 o 
 -16   0   4     3121.62     2886.35     48.09 o 
 -14   0   4      866.65      864.10     31.77 o 
 -12   0   4      759.50      677.06     10.87 o 
 -10   0   4     7253.78     6938.58     94.58 o 
  -8   0   4     3850.27     3960.37     61.33 o 
  -6   0   4     1043.11      694.02      8.43 o 
  -4   0   4    35417.59    34674.19    302.84 o 
  -2   0   4     1718.51     2019.27     14.61 o 
   0   0   4     6597.12     7331.32     40.21 o 
   2   0   4     1078.96      918.03     28.28 o 
   4   0   4   111736.89    93521.90   1085.38 o 
   6   0   4    13626.36    14033.84    166.20 o 
   8   0   4    39588.10    39676.21    271.66 o 
  10   0   4     2819.06     3074.75    164.47 o 
  12   0   4      307.05      340.74     22.34 o 
  14   0   4     2368.82     2225.74     43.58 o 
  16   0   4     1890.30     1905.41     44.40 o 
  18   0   4     3145.32     3188.86    110.61 o 
  20   0   4      322.02      284.47     19.94 o 
  22   0   4      105.24       94.30     18.18 o 
  24   0   4       17.51       17.33     17.13 o 
  26   0   4      185.56      202.96     30.47 o 
 -25   1   4      259.79      261.75     23.71 o 
 -23   1   4      444.58      464.10     34.20 o 
 -21   1   4       78.25       83.53     16.80 o 
 -19   1   4      139.98      155.31     16.57 o 
 -17   1   4        7.25        6.93     12.73 o 
 -15   1   4      277.00      262.25     12.17 o 
 -13   1   4        9.42       13.16      7.84 o 
 -11   1   4      208.38      193.25      5.81 o 
  -9   1   4      572.86      607.50     11.08 o 
  -7   1   4     2836.04     2617.82     17.83 o 
  -5   1   4      183.15      208.70      4.52 o 
  -3   1   4    63056.95    66766.38     91.32 o 
  -1   1   4     9009.18     8653.89     29.10 o 
   1   1   4     8907.98     8698.39     29.94 o 
   3   1   4     1054.66     1003.65      9.65 o 
   5   1   4       10.46       22.90      7.75 o 
   7   1   4     3058.68     2860.75     28.39 o 
   9   1   4    16620.86    17706.75    109.30 o 
  11   1   4     9246.71     9707.10     66.28 o 
  13   1   4     2353.45     2378.67     26.79 o 
  15   1   4     1310.71     1306.04     23.20 o 
  17   1   4      454.29      460.52     18.85 o 
  19   1   4      166.06      186.11     16.04 o 
  21   1   4      444.82      438.78     17.75 o 
  23   1   4       63.20       30.41     23.67 o 
  25   1   4      162.27      143.04     23.41 o 
 -24   2   4      164.27      162.92     17.72 o 
 -22   2   4      437.28      409.70     21.66 o 
 -20   2   4     1044.57     1084.38     36.93 o 
 -18   2   4     2446.34     2425.34     49.00 o 
 -16   2   4     2111.09     2144.14     24.60 o 
 -14   2   4     1238.60     1156.34     14.50 o 
 -12   2   4      813.86      751.37      9.75 o 
 -10   2   4      706.50      662.62      9.58 o 
  -8   2   4     8927.35     9237.36     51.58 o 
  -6   2   4     6764.61     6963.69     60.24 o 
  -4   2   4    11383.59    11386.08     64.96 o 
  -2   2   4     6064.52     6900.78     91.38 o 
   0   2   4      180.01      239.41      7.38 o 
   2   2   4       89.18       75.57      6.17 o 
   4   2   4     4610.19     4673.08     59.10 o 
   6   2   4       24.42       22.41      2.46 o 
   8   2   4      340.98      365.38      6.56 o 
  10   2   4     1992.37     1922.72     27.86 o 
  12   2   4     2401.05     2412.40     24.83 o 
  14   2   4     3942.83     4094.60     52.51 o 
  16   2   4     3016.24     3066.14     50.00 o 
  18   2   4      308.55      346.03     27.35 o 
  20   2   4        3.36       -7.17     23.98 o 
  22   2   4      176.46      239.88     29.41 o 
  24   2   4       81.36      103.43     17.80 o 
 -23   3   4       10.61       13.96     25.92 o 
 -21   3   4       94.65       87.13     25.87 o 
 -19   3   4        2.13        7.44     11.07 o 
 -17   3   4       23.16       13.14     11.98 o 
 -15   3   4      447.94      448.80     14.80 o 
 -13   3   4      175.65      155.56      8.52 o 
 -11   3   4      240.30      307.58      8.88 o 
  -9   3   4       15.13        5.62      5.35 o 
  -7   3   4        0.19       -4.70      4.96 o 
  -5   3   4     3219.50     3467.71     29.21 o 
  -3   3   4      404.98      380.26      9.21 o 
  -1   3   4        6.17       18.29      3.56 o 
   1   3   4     2159.55     2236.92     18.86 o 
   3   3   4      257.05      281.58      8.13 o 
   5   3   4     2897.59     2879.71     29.47 o 
   7   3   4      260.14      274.14     16.46 o 
   9   3   4     4702.78     4515.58     50.69 o 
  11   3   4     2909.25     2857.37     43.95 o 
  13   3   4     3044.78     2943.37     47.13 o 
  15   3   4     3091.56     3036.49     49.63 o 
  17   3   4      317.21      282.72     24.07 o 
  19   3   4      832.17      875.47     33.11 o 
  21   3   4       62.51       57.13     25.19 o 
  23   3   4       88.08      132.68     29.35 o 
 -22   4   4       63.32      113.37     28.82 o 
 -20   4   4       74.19       93.97     15.47 o 
 -18   4   4      200.26      215.86     16.42 o 
 -16   4   4      123.89      112.26     13.88 o 
 -14   4   4       35.21       31.18      8.59 o 
 -12   4   4     1027.43     1113.98     27.36 o 
 -10   4   4      481.41      466.32     15.09 o 
  -8   4   4     3845.92     3922.13     38.70 o 
  -6   4   4     1652.86     1714.45     21.69 o 
  -4   4   4      788.38      876.27     20.07 o 
  -2   4   4     3191.71     3194.43     25.97 o 
   0   4   4      275.25      247.79      9.18 o 
   2   4   4       77.44       71.56      7.19 o 
   4   4   4       21.49       34.33      7.44 o 
   6   4   4     1120.24     1052.51     29.58 o 
   8   4   4      569.82      523.51     23.06 o 
  10   4   4        0.22       -0.39     14.25 o 
  12   4   4      168.42      126.07     19.08 o 
  14   4   4      234.61      233.89     23.00 o 
  16   4   4       92.29       77.75     22.07 o 
  18   4   4       49.56       39.79     18.62 o 
  20   4   4       54.68       46.93     21.42 o 
  22   4   4      111.21      139.04     22.51 o 
 -19   5   4        1.59       -1.25     12.78 o 
 -17   5   4       14.60       15.65     12.45 o 
 -15   5   4        1.19        4.83     17.90 o 
 -13   5   4       54.88       42.21     10.78 o 
 -11   5   4       97.38       83.90     13.16 o 
  -9   5   4      443.21      427.47     17.30 o 
  -7   5   4       41.47       38.93     12.55 o 
  -5   5   4     1380.50     1411.75     47.85 o 
  -3   5   4     1523.68     1477.24     33.79 o 
  -1   5   4     2079.54     2057.86     45.62 o 
   1   5   4      479.63      473.74     17.61 o 
   3   5   4      297.81      253.76     14.03 o 
   5   5   4        6.05        1.93     16.01 o 
   7   5   4      235.35      259.23     22.24 o 
   9   5   4       21.43       32.66     15.54 o 
  11   5   4      450.81      417.22     24.08 o 
  13   5   4      925.24      971.04     33.66 o 
  15   5   4       25.25       12.90     17.38 o 
  17   5   4      100.75       76.15     21.43 o 
  19   5   4       35.32       20.62     23.91 o 
 -16   6   4        1.21        8.50     17.78 o 
 -14   6   4       48.31       43.86     17.89 o 
 -12   6   4        8.51        7.60     12.16 o 
 -10   6   4       32.38       50.59     12.34 o 
  -8   6   4      104.74      119.25     12.93 o 
  -6   6   4      958.12     1004.17     22.81 o 
  -4   6   4      114.77      106.77     12.98 o 
  -2   6   4       83.29       83.58     11.56 o 
   0   6   4       41.49       31.66     10.85 o 
   2   6   4       66.72       81.28     22.28 o 
   4   6   4       29.64       44.30     17.95 o 
   6   6   4        7.03        4.84     18.99 o 
   8   6   4        0.55       -5.72     18.39 o 
  10   6   4       58.65       35.80     16.41 o 
  12   6   4       14.78        6.74     15.26 o 
  14   6   4        0.41       -3.48     19.70 o 
  -9   7   4        2.63      -10.18     12.23 o 
  -7   7   4       18.55       12.48     13.02 o 
  -5   7   4        0.23       -4.26     11.56 o 
  -3   7   4        0.03       -5.43     13.11 o 
  -1   7   4      311.82      354.56     22.12 o 
   1   7   4      135.40      116.53     19.11 o 
   3   7   4       36.89       30.14     17.51 o 
   5   7   4        2.00       -0.08     22.96 o 
   7   7   4       32.78       31.53     20.11 o 
   9   7   4        8.34       -0.16     17.80 o 
 -25   1   5       70.46       85.00     20.53 o 
 -23   1   5        0.88        2.84     16.66 o 
 -21   1   5      136.27      153.70     18.74 o 
 -19   1   5       19.54       31.55     15.32 o 
 -17   1   5      292.21      277.50     17.40 o 
 -15   1   5        1.77        0.55     12.91 o 
 -13   1   5      356.94      348.05     10.65 o 
 -11   1   5        2.77       12.05      6.36 o 
  -9   1   5    11362.34    11657.48     75.36 o 
  -7   1   5      903.80      925.83      7.93 o 
  -5   1   5     1089.87     1062.18      7.00 o 
  -3   1   5    28433.88    30475.94     74.39 o 
  -1   1   5     1725.11     1726.17     13.62 o 
   1   1   5     7507.99     7554.07     75.83 o 
   3   1   5    14956.36    15311.76    103.66 o 
   5   1   5      657.10      549.23     14.15 o 
   7   1   5       23.83       17.84      2.16 o 
   9   1   5      120.18      158.06      6.61 o 
  11   1   5     3233.80     3270.28     31.50 o 
  13   1   5      142.78      123.35     19.46 o 
  15   1   5     4296.19     4302.09     38.57 o 
  17   1   5     1110.56     1139.35     24.48 o 
  19   1   5       48.25       66.42     14.13 o 
  21   1   5      175.45      144.07     25.56 o 
  23   1   5       35.03       34.00     17.50 o 
  25   1   5        0.50       -5.09     17.07 o 
 -24   2   5        4.68        5.43     17.26 o 
 -22   2   5        5.25        1.62     23.32 o 
 -20   2   5      908.16      911.00     42.72 o 
 -18   2   5      109.46       98.70     15.52 o 
 -16   2   5        0.71       -0.72      9.12 o 
 -14   2   5      116.85      110.58     13.18 o 
 -12   2   5      211.08      216.45      7.22 o 
 -10   2   5      777.87      750.16     11.72 o 
  -8   2   5      686.05      683.41     11.08 o 
  -6   2   5       29.82       22.67      6.27 o 
  -4   2   5       16.38       13.66      4.53 o 
  -2   2   5     2171.17     2444.80     17.79 o 
   0   2   5     1358.17     1208.61     31.73 o 
   2   2   5    16265.14    16777.14     55.15 o 
   4   2   5     3176.76     3154.28     19.93 o 
   6   2   5      239.10      218.58      8.30 o 
   8   2   5     1418.96     1300.41     14.45 o 
  10   2   5      114.47      107.30      6.69 o 
  12   2   5      332.16      337.36     20.12 o 
  14   2   5       32.26       49.92     17.73 o 
  16   2   5      677.83      662.86     29.73 o 
  18   2   5      408.55      388.40     27.44 o 
  20   2   5       16.41       29.11     21.11 o 
  22   2   5        9.31       35.02     25.84 o 
  24   2   5       17.60       11.20     18.69 o 
 -23   3   5       11.72       15.89     21.14 o 
 -21   3   5      313.62      261.15     27.53 o 
 -19   3   5      100.28       85.33     12.85 o 
 -17   3   5      256.12      239.27     20.00 o 
 -15   3   5      421.38      387.99     18.74 o 
 -13   3   5        5.51       -2.05      7.29 o 
 -11   3   5      364.73      373.83      9.64 o 
  -9   3   5      426.16      462.34     12.19 o 
  -7   3   5      279.47      317.19     10.44 o 
  -5   3   5       53.01       67.64      5.36 o 
  -3   3   5       57.84       60.98      5.16 o 
  -1   3   5      413.62      482.48      7.12 o 
   1   3   5     4016.27     4514.95     26.92 o 
   3   3   5     1191.50     1340.38     15.11 o 
   5   3   5     4598.10     4701.10     26.82 o 
   7   3   5       52.86       49.39     11.36 o 
   9   3   5      164.09      179.85     16.06 o 
  11   3   5       31.88        3.28     17.39 o 
  13   3   5        3.27       -1.06     17.47 o 
  15   3   5      111.32       93.77     18.09 o 
  17   3   5      209.79      262.63     24.70 o 
  19   3   5        1.83       37.84     20.49 o 
  21   3   5        0.28      -10.32     21.29 o 
  23   3   5      106.72      102.89     25.28 o 
 -22   4   5        0.00       14.23     22.37 o 
 -20   4   5        7.73       27.02     11.80 o 
 -18   4   5        4.23        3.81     12.55 o 
 -16   4   5        1.50       -5.26     11.96 o 
 -14   4   5      199.24      163.62     13.59 o 
 -12   4   5       32.15       39.17      9.11 o 
 -10   4   5     1618.52     1572.10     21.03 o 
  -8   4   5      713.53      746.17     13.33 o 
  -6   4   5       33.21       40.87      8.69 o 
  -4   4   5        3.79       -3.87      6.64 o 
  -2   4   5      984.20     1116.80     26.40 o 
   0   4   5      598.39      560.74     12.56 o 
   2   4   5     1883.80     1822.48     20.27 o 
   4   4   5       10.33       10.18      5.94 o 
   6   4   5       68.41      101.44     15.65 o 
   8   4   5      139.79      127.13     16.94 o 
  10   4   5       27.00       46.23     15.76 o 
  12   4   5      639.09      674.15     29.17 o 
  14   4   5       75.53       63.31     19.80 o 
  16   4   5      333.70      328.25     26.91 o 
  18   4   5       73.82       81.38     19.53 o 
  20   4   5       24.54       52.27     22.41 o 
 -19   5   5        2.06       13.63     14.41 o 
 -17   5   5        2.09        2.01     17.90 o 
 -15   5   5       69.44      112.78     20.85 o 
 -13   5   5        5.20        3.41     10.28 o 
 -11   5   5        3.40        7.61     10.33 o 
  -9   5   5      265.20      273.88     15.59 o 
  -7   5   5      903.62     1036.30     42.76 o 
  -5   5   5       72.93       81.96     11.65 o 
  -3   5   5       98.07       69.96     11.19 o 
  -1   5   5      132.87      127.58     12.31 o 
   1   5   5       12.72       13.11      8.75 o 
   3   5   5       65.43       65.47     10.68 o 
   5   5   5       26.98        9.65     15.11 o 
   7   5   5      164.17      164.21     20.79 o 
   9   5   5       45.54       40.05     17.60 o 
  11   5   5      279.23      275.17     22.73 o 
  13   5   5       19.34       -0.99     20.63 o 
  15   5   5       96.14       46.11     19.44 o 
  17   5   5        1.48      -15.75     21.07 o 
  19   5   5       17.98       10.01     20.76 o 
 -14   6   5        0.47       -1.00     17.48 o 
 -12   6   5       28.92       19.07     11.39 o 
 -10   6   5       17.74       20.67     12.86 o 
  -8   6   5       11.03       15.52     11.61 o 
  -6   6   5      640.01      615.02     25.96 o 
  -4   6   5      357.25      325.79     16.23 o 
  -2   6   5        0.05        5.26     10.93 o 
   0   6   5        0.01        6.26     10.25 o 
   2   6   5       39.12       25.86     11.50 o 
   4   6   5      118.98       99.36     21.56 o 
   6   6   5        9.68       17.27     17.93 o 
   8   6   5       11.60        7.28     15.91 o 
  10   6   5       33.84       33.41     17.78 o 
  12   6   5       58.71       48.56     16.27 o 
  14   6   5        3.54      -20.81     22.49 o 
  -9   7   5       27.18       22.71     12.49 o 
  -7   7   5        9.81        2.27     12.28 o 
  -5   7   5       23.75       27.49     11.93 o 
  -3   7   5       15.77       19.80     11.50 o 
  -1   7   5        0.28       -1.12     15.40 o 
   1   7   5       11.01       11.32     15.34 o 
   3   7   5        0.49       -4.70     14.87 o 
   5   7   5       26.16       10.19     18.91 o 
   7   7   5        1.29       12.87     16.69 o 
 -26   0   6       27.12       54.19     29.34 o 
 -24   0   6       55.25       68.29     28.19 o 
 -22   0   6      161.59      169.00     28.22 o 
 -20   0   6      233.36      234.74     27.48 o 
 -18   0   6       83.31       60.24     21.19 o 
 -16   0   6      290.74      235.46     22.77 o 
 -14   0   6     3802.52     4036.86     55.28 o 
 -12   0   6     7321.33     7415.33     90.59 o 
 -10   0   6     4498.66     4789.36     31.69 o 
  -8   0   6    23664.50    23199.86     55.79 o 
  -6   0   6     6246.59     5960.13     31.82 o 
  -4   0   6    15145.21    15369.15     83.69 o 
  -2   0   6    34468.45    33990.27    144.81 o 
   0   0   6    13238.52    13399.68     41.96 o 
   2   0   6    30362.06    28328.03    160.26 o 
   4   0   6      480.48      554.66     17.80 o 
   6   0   6    33612.41    32493.52     78.94 o 
   8   0   6    35301.44    35980.66    269.56 o 
  10   0   6      254.42      270.06     15.43 o 
  12   0   6     6042.41     6513.91     66.44 o 
  14   0   6      310.55      338.49     27.79 o 
  16   0   6      844.89      864.69     37.34 o 
  18   0   6      237.75      269.04     28.03 o 
  20   0   6      137.78       91.97     26.87 o 
  22   0   6        5.31      -13.77     17.62 o 
  24   0   6       55.30       38.68     18.57 o 
 -25   1   6      527.30      577.58     27.25 o 
 -23   1   6      186.59      198.88     19.97 o 
 -21   1   6      603.74      583.75     22.86 o 
 -19   1   6      446.79      404.95     27.90 o 
 -17   1   6     1054.30      984.53     48.93 o 
 -15   1   6     1078.16     1016.01     23.78 o 
 -13   1   6     3587.86     3655.80     49.37 o 
 -11   1   6     3687.46     3823.06     34.80 o 
  -9   1   6      116.38       85.18      4.07 o 
  -7   1   6     3159.68     2988.10     17.70 o 
  -5   1   6      520.29      702.42     10.80 o 
  -3   1   6     6293.69     6612.70     57.90 o 
  -1   1   6      503.32      472.04     10.48 o 
   1   1   6     2597.79     2543.24     12.12 o 
   3   1   6        0.08        7.06      2.52 o 
   5   1   6       21.16       44.46      4.54 o 
   7   1   6     2372.80     2891.64     24.14 o 
   9   1   6      913.58      889.99      8.20 o 
  11   1   6        4.91      -11.60     16.28 o 
  13   1   6      172.05      213.22     22.73 o 
  15   1   6     9352.21     9046.46     82.91 o 
  17   1   6      517.93      517.31     29.16 o 
  19   1   6     1261.02     1312.63     42.32 o 
  21   1   6      190.36      212.04     29.78 o 
  23   1   6      282.62      279.81     32.16 o 
  25   1   6      143.33      135.60     21.85 o 
 -24   2   6       75.34       74.01     19.86 o 
 -22   2   6        0.45       -2.74     15.88 o 
 -20   2   6      160.05      156.42     18.42 o 
 -18   2   6        9.99       -0.91      9.39 o 
 -16   2   6        7.22       -3.34     13.83 o 
 -14   2   6      799.31      767.83     20.13 o 
 -12   2   6      276.42      248.27     13.64 o 
 -10   2   6     2276.97     2103.54     18.06 o 
  -8   2   6     1920.22     1953.82     23.52 o 
  -6   2   6     8865.49     8621.64     50.52 o 
  -4   2   6     2634.46     2732.66     89.77 o 
  -2   2   6      461.79      433.34     11.67 o 
   0   2   6      810.64      742.65     12.55 o 
   2   2   6      273.02      339.09      9.49 o 
   4   2   6     2755.81     2525.73     18.71 o 
   6   2   6      131.19      133.40      5.78 o 
   8   2   6      213.68      199.52     10.42 o 
  10   2   6     5113.76     5047.29     83.02 o 
  12   2   6     3405.11     3299.54     87.54 o 
  14   2   6     7394.68     7191.95     71.68 o 
  16   2   6      327.46      367.78     25.60 o 
  18   2   6      772.35      817.57     33.96 o 
  20   2   6       54.10       37.43     25.92 o 
  22   2   6       70.01       81.43     23.38 o 
  24   2   6       68.82      106.63     31.34 o 
 -23   3   6      186.33      240.60     30.81 o 
 -21   3   6      165.73      152.40     24.01 o 
 -19   3   6       58.06       62.81     10.57 o 
 -17   3   6       94.63      124.29     11.76 o 
 -15   3   6      217.71      226.34     11.69 o 
 -13   3   6     2275.32     2217.43     24.78 o 
 -11   3   6      764.94      694.09     12.24 o 
  -9   3   6     4044.56     4015.36     26.92 o 
  -7   3   6      604.36      733.88     13.17 o 
  -5   3   6      549.90      495.12      8.86 o 
  -3   3   6     2903.42     3177.60     20.51 o 
  -1   3   6      906.31     1002.99     40.08 o 
   1   3   6      191.16      143.37      9.00 o 
   3   3   6     2195.73     2257.86     30.19 o 
   5   3   6      869.52      834.90     12.46 o 
   7   3   6      621.19      546.36     20.12 o 
   9   3   6     1657.44     1558.76     33.59 o 
  11   3   6      584.65      555.72     25.89 o 
  13   3   6     2852.02     2851.21     48.69 o 
  15   3   6       99.52       86.51     17.76 o 
  17   3   6     1152.23     1184.07     37.75 o 
  19   3   6      642.37      713.39     34.38 o 
  21   3   6      213.26      168.34     30.36 o 
  23   3   6       47.92       55.41     29.14 o 
 -22   4   6        4.94       11.70     23.63 o 
 -20   4   6        7.12        1.46     18.94 o 
 -18   4   6      229.63      190.44     15.37 o 
 -16   4   6      109.79       99.05     20.04 o 
 -14   4   6       86.13       91.06     13.09 o 
 -12   4   6       35.81       30.57     12.10 o 
 -10   4   6      120.66      162.21      9.18 o 
  -8   4   6     7795.40     7829.43     49.68 o 
  -6   4   6     1116.03     1091.57     25.24 o 
  -4   4   6     1194.36     1180.95     15.94 o 
  -2   4   6      755.25      729.12     14.58 o 
   0   4   6     4311.90     4622.21     60.51 o 
   2   4   6     1637.96     1600.39     20.71 o 
   4   4   6       77.54       78.54      7.38 o 
   6   4   6      735.60      679.74     25.48 o 
   8   4   6      230.44      242.44     19.38 o 
  10   4   6     1993.53     2023.39     40.92 o 
  12   4   6      887.78      828.68     30.51 o 
  14   4   6       53.49       43.22     17.64 o 
  16   4   6      480.19      435.30     28.77 o 
  18   4   6       30.97       47.09     18.09 o 
  20   4   6      154.55      153.47     22.98 o 
 -19   5   6       11.53       26.73     21.13 o 
 -17   5   6       27.65       27.13     19.35 o 
 -15   5   6      156.48      163.72     21.16 o 
 -13   5   6       16.83       -5.03     17.24 o 
 -11   5   6        7.37       14.75     10.38 o 
  -9   5   6      263.94      286.25     15.07 o 
  -7   5   6      258.36      264.94     13.70 o 
  -5   5   6      163.00      170.59     12.34 o 
  -3   5   6      120.80      116.06     11.32 o 
  -1   5   6      160.37      150.52     10.62 o 
   1   5   6      182.10      162.89     10.66 o 
   3   5   6        0.42       -0.97      8.10 o 
   5   5   6      384.06      356.75     23.38 o 
   7   5   6        8.02       -0.65     16.36 o 
   9   5   6      386.99      322.93     23.17 o 
  11   5   6       42.60       54.66     16.13 o 
  13   5   6       51.49       42.58     19.61 o 
  15   5   6      112.67      108.57     22.82 o 
  17   5   6       30.08       21.98     21.83 o 
 -14   6   6        2.63        1.20     18.77 o 
 -12   6   6        6.15       -0.62     16.70 o 
 -10   6   6        0.32       -1.05     11.17 o 
  -8   6   6        6.62       10.13     11.52 o 
  -6   6   6       42.42       57.44     11.89 o 
  -4   6   6      221.31      198.46     14.00 o 
  -2   6   6      898.81      945.55     21.64 o 
   0   6   6       42.63       15.59     11.11 o 
   2   6   6      149.11      152.49     14.18 o 
   4   6   6      172.17      157.88     24.21 o 
   6   6   6      116.91      114.48     19.60 o 
   8   6   6       20.88       10.14     19.01 o 
  10   6   6       34.88       30.90     15.88 o 
  12   6   6       28.42       51.31     19.85 o 
  14   6   6        7.67      -21.93     21.93 o 
  -7   7   6        1.96        8.90     11.95 o 
  -5   7   6       49.14       45.33     11.39 o 
  -3   7   6        0.69       12.84     12.36 o 
  -1   7   6        8.96        4.20     10.81 o 
   1   7   6        9.04       -1.95     16.45 o 
   3   7   6        0.06      -17.02     17.02 o 
   5   7   6        2.00       -0.08     22.03 o 
   7   7   6       97.95       96.55     24.49 o 
 -25   1   7        6.33       23.25     18.74 o 
 -23   1   7       54.46       73.42     31.84 o 
 -21   1   7       69.07       74.30     17.94 o 
 -19   1   7      109.28      132.90     18.35 o 
 -17   1   7      221.08      212.00     16.61 o 
 -15   1   7      945.16      959.51     22.83 o 
 -13   1   7      228.17      243.64     15.05 o 
 -11   1   7     2129.58     1964.86     56.42 o 
  -9   1   7     1879.84     1870.32     26.58 o 
  -7   1   7     1733.96     1973.66     16.06 o 
  -5   1   7      413.23      455.17     10.01 o 
  -3   1   7       78.14       61.83      4.60 o 
  -1   1   7    11993.93    11779.78    113.38 o 
   1   1   7      368.47      378.17      4.22 o 
   3   1   7       86.09       97.55      3.77 o 
   5   1   7     2350.15     2514.53     20.12 o 
   7   1   7      131.61      142.37      9.21 o 
   9   1   7       43.46       10.79     14.37 o 
  11   1   7     3712.94     3716.85     49.05 o 
  13   1   7       41.91       62.93     22.59 o 
  15   1   7     1371.99     1399.07     39.47 o 
  17   1   7       10.69       22.91     23.23 o 
  19   1   7        0.18        9.47     25.87 o 
  21   1   7      109.78      103.29     29.25 o 
  23   1   7       47.72       22.59     30.72 o 
  25   1   7        0.02      -12.51     20.42 o 
 -24   2   7      125.49      147.66     20.69 o 
 -22   2   7       53.79       51.42     18.65 o 
 -20   2   7       53.09       29.87     15.75 o 
 -18   2   7       39.54       22.93     15.33 o 
 -16   2   7      894.92      915.19     38.05 o 
 -14   2   7       66.88       68.57     13.74 o 
 -12   2   7        9.41        9.90     11.66 o 
 -10   2   7      538.63      504.55     15.22 o 
  -8   2   7      131.23      120.08      8.48 o 
  -6   2   7     5790.28     6283.73     28.20 o 
  -4   2   7    10128.33    11132.29     45.62 o 
  -2   2   7      803.93      874.11     12.63 o 
   0   2   7     2813.66     3009.28     17.70 o 
   2   2   7     1284.27     1267.01     16.66 o 
   4   2   7      306.24      366.60      8.88 o 
   6   2   7        1.13       -0.94      5.95 o 
   8   2   7     2130.05     1969.13     23.25 o 
  10   2   7      122.71      124.38     11.40 o 
  12   2   7      874.32      972.00     20.32 o 
  14   2   7      990.41     1071.49     32.93 o 
  16   2   7      152.84      163.08     23.66 o 
  18   2   7      418.39      420.41     31.64 o 
  20   2   7      138.25      127.41     24.14 o 
  22   2   7      160.56      174.31     31.31 o 
  24   2   7        9.76       20.50     26.25 o 
 -23   3   7        4.10       27.34     24.30 o 
 -21   3   7       40.39       61.08     23.66 o 
 -19   3   7        1.38        5.18     10.00 o 
 -17   3   7       57.35       47.98      9.79 o 
 -15   3   7        3.75        3.76      8.80 o 
 -13   3   7       14.41       11.32     11.75 o 
 -11   3   7      749.72      728.56     20.04 o 
  -9   3   7       23.36       46.20      8.48 o 
  -7   3   7     2072.83     2043.28     19.07 o 
  -5   3   7     1857.50     1996.66     33.06 o 
  -3   3   7     2108.27     2358.50     47.79 o 
  -1   3   7     1365.12     1446.74     47.75 o 
   1   3   7      147.84      121.07     12.62 o 
   3   3   7      596.42      625.76     14.53 o 
   5   3   7      971.88      805.30     17.22 o 
   7   3   7      376.61      364.75     18.69 o 
   9   3   7        2.88       -8.67     15.52 o 
  11   3   7        7.94        9.29     17.36 o 
  13   3   7      122.91      120.11     21.05 o 
  15   3   7      109.01      116.73     19.97 o 
  17   3   7       42.68       44.01     21.69 o 
  19   3   7      101.84       60.37     26.04 o 
  21   3   7      725.48      703.86     38.09 o 
  23   3   7        7.13       -6.09     23.66 o 
 -20   4   7        4.93       16.90     13.35 o 
 -18   4   7      102.55      116.34     13.56 o 
 -16   4   7       21.26       29.59     11.69 o 
 -14   4   7      183.29      182.98     17.46 o 
 -12   4   7       36.93       30.73     11.20 o 
 -10   4   7       88.43       85.92      9.13 o 
  -8   4   7      258.76      265.19     20.93 o 
  -6   4   7      560.64      606.57     13.01 o 
  -4   4   7        1.55       -7.30      7.30 o 
  -2   4   7      676.08      706.85     15.27 o 
   0   4   7      108.11      111.28      8.88 o 
   2   4   7        6.57        6.98      6.70 o 
   4   4   7     1030.57     1024.06     16.10 o 
   6   4   7      376.77      403.38     21.83 o 
   8   4   7       80.49      125.10     17.43 o 
  10   4   7      245.14      286.94     22.90 o 
  12   4   7      444.99      416.74     26.76 o 
  14   4   7       22.37        9.65     18.11 o 
  16   4   7        1.31        9.52     20.12 o 
  18   4   7        2.70       14.43     18.52 o 
  20   4   7        4.66       20.72     18.33 o 
 -19   5   7        0.21       -6.48     19.34 o 
 -17   5   7       95.88       98.97     21.90 o 
 -15   5   7        4.41        1.61     17.91 o 
 -13   5   7        0.57        7.93     18.69 o 
 -11   5   7      163.75      161.05     22.38 o 
  -9   5   7      150.04      167.43     12.25 o 
  -7   5   7       32.86       40.43     10.42 o 
  -5   5   7       37.82       49.38     10.57 o 
  -3   5   7      290.81      328.81     14.43 o 
  -1   5   7      810.03      799.51     19.62 o 
   1   5   7     1467.98     1533.13     22.28 o 
   3   5   7      184.34      183.45     11.32 o 
   5   5   7      111.04      118.53     19.49 o 
   7   5   7       55.08       41.16     16.87 o 
   9   5   7       22.15       -7.91     15.08 o 
  11   5   7       72.03       83.12     19.56 o 
  13   5   7      307.60      279.88     24.02 o 
  15   5   7       16.05       11.69     21.04 o 
  17   5   7       11.23        4.76     20.23 o 
 -14   6   7        0.44       -4.06     18.53 o 
 -12   6   7        8.90       16.58     17.31 o 
 -10   6   7       78.66       85.29     17.53 o 
  -8   6   7      200.35      197.96     13.91 o 
  -6   6   7       62.36       70.22     11.21 o 
  -4   6   7        4.98       -6.99     10.89 o 
  -2   6   7       19.44        8.47     11.43 o 
   0   6   7        0.02       -6.94     10.42 o 
   2   6   7       25.56       26.89     18.35 o 
   4   6   7        3.54        0.74     19.59 o 
   6   6   7        2.41        9.71     18.91 o 
   8   6   7       18.87       13.89     17.33 o 
  10   6   7       14.28       34.54     19.24 o 
  12   6   7       56.03       75.28     20.26 o 
  14   6   7        0.02      -18.36     18.36 o 
  -7   7   7        6.15        5.60     12.33 o 
  -5   7   7       15.08       11.58     11.46 o 
  -3   7   7        6.74       13.28     12.51 o 
  -1   7   7       67.91       83.05     11.90 o 
   1   7   7       15.23      -14.63     17.56 o 
   3   7   7       13.15       27.86     22.40 o 
   5   7   7       12.83       -0.49     18.68 o 
   7   7   7        3.70        7.19     16.44 o 
 -24   0   8      197.35      216.53     29.25 o 
 -22   0   8      157.58      191.11     25.22 o 
 -20   0   8      383.54      367.80     29.64 o 
 -18   0   8       63.75       56.77     22.43 o 
 -16   0   8      525.02      500.38     28.73 o 
 -14   0   8      556.22      538.97     26.98 o 
 -12   0   8     2081.67     1974.67     38.82 o 
 -10   0   8     2308.13     2293.71     38.13 o 
  -8   0   8      617.62      619.36     25.63 o 
  -6   0   8     1805.28     2093.05     29.41 o 
  -4   0   8    21701.47    22627.51     99.79 o 
  -2   0   8     1888.03     2064.81     19.85 o 
   0   0   8    12079.37    12722.84     32.47 o 
   2   0   8        4.50        5.76      2.86 o 
   4   0   8    10483.62    11175.58     35.60 o 
   6   0   8    15748.77    15803.94    105.84 o 
   8   0   8        0.19       21.13     22.61 o 
  10   0   8     6559.72     6249.07     63.17 o 
  12   0   8      557.69      555.00     30.05 o 
  14   0   8     1458.01     1415.93     41.90 o 
  16   0   8       47.35       19.16     26.44 o 
  18   0   8       31.27       44.84     27.18 o 
  20   0   8      556.04      502.45     37.89 o 
  22   0   8      274.58      256.20     36.51 o 
  24   0   8     1031.16     1042.08     48.92 o 
 -25   1   8       55.92       76.09     18.62 o 
 -23   1   8      286.78      283.33     19.63 o 
 -21   1   8      392.83      431.82     29.20 o 
 -19   1   8      296.49      279.47     18.73 o 
 -17   1   8      301.21      285.07     18.69 o 
 -15   1   8      230.77      224.20     16.40 o 
 -13   1   8     2457.84     2434.09     81.49 o 
 -11   1   8      821.24      737.16     26.41 o 
  -9   1   8     1412.40     1478.35     22.78 o 
  -7   1   8    18182.26    18289.58     73.42 o 
  -5   1   8     1429.23     1395.91     14.61 o 
  -3   1   8     9113.16     8901.37     46.86 o 
  -1   1   8     1869.31     2282.95     16.38 o 
   1   1   8     4599.84     4618.56     29.08 o 
   3   1   8     6816.05     6857.26     47.32 o 
   5   1   8    16001.49    16473.45     34.91 o 
   7   1   8     4939.85     4945.85     46.43 o 
   9   1   8       72.76       69.33     15.52 o 
  11   1   8     3351.59     3317.13     48.11 o 
  13   1   8      164.45      190.19     24.65 o 
  15   1   8        0.58       31.12     24.82 o 
  17   1   8       31.66       64.70     24.98 o 
  19   1   8      256.36      200.14     29.00 o 
  21   1   8        3.54       -5.52     24.11 o 
  23   1   8       99.72       53.13     30.92 o 
 -24   2   8      292.74      288.11     22.36 o 
 -22   2   8      258.59      287.43     20.19 o 
 -20   2   8       68.98       68.43     15.08 o 
 -18   2   8      139.09      136.71     16.69 o 
 -16   2   8      259.63      231.11     16.91 o 
 -14   2   8     1741.95     1651.40     58.70 o 
 -12   2   8      398.85      409.82     16.42 o 
 -10   2   8      557.40      497.80     19.61 o 
  -8   2   8     2014.47     2048.62     36.84 o 
  -6   2   8     2950.96     2920.26     53.53 o 
  -4   2   8     2077.26     2166.67     56.13 o 
  -2   2   8     5664.66     6046.49     32.16 o 
   0   2   8     3590.65     3947.43     35.00 o 
   2   2   8     2359.01     2339.89     13.28 o 
   4   2   8     1396.01     1302.75     17.43 o 
   6   2   8     1209.74     1125.71     12.78 o 
   8   2   8     4948.22     5109.68     47.53 o 
  10   2   8      619.82      597.73     16.35 o 
  12   2   8     9223.59     8857.03    121.15 o 
  14   2   8      696.54      695.89     28.89 o 
  16   2   8     1093.52     1055.26     36.77 o 
  18   2   8     2237.93     2262.22     51.13 o 
  20   2   8      769.71      802.55     38.15 o 
  22   2   8      696.30      642.68     35.56 o 
 -23   3   8        7.07        8.30     23.55 o 
 -21   3   8      194.78      156.15     17.26 o 
 -19   3   8      710.23      695.20     22.72 o 
 -17   3   8       74.95       83.08     10.88 o 
 -15   3   8      278.81      295.51     17.50 o 
 -13   3   8       42.01       29.89     12.10 o 
 -11   3   8     3081.47     2915.63     42.55 o 
  -9   3   8     6605.50     6321.69     44.45 o 
  -7   3   8     1750.50     1647.44     30.73 o 
  -5   3   8     1893.14     1833.72     21.23 o 
  -3   3   8      118.39      149.82      9.87 o 
  -1   3   8     3187.58     3221.36     96.38 o 
   1   3   8        7.66        1.53      7.48 o 
   3   3   8        4.47       -4.70      7.36 o 
   5   3   8     1760.56     1742.79     27.13 o 
   7   3   8      153.10      122.89     15.68 o 
   9   3   8     3642.08     3598.80     34.33 o 
  11   3   8      613.11      569.84     27.29 o 
  13   3   8       66.76       70.74     18.53 o 
  15   3   8       53.04       61.12     20.64 o 
  17   3   8      224.81      232.80     25.06 o 
  19   3   8      397.02      401.16     31.39 o 
  21   3   8        8.78        5.63     23.62 o 
 -20   4   8       14.51       13.85     12.54 o 
 -18   4   8       37.14       56.63     12.87 o 
 -16   4   8        3.12        8.93     12.65 o 
 -14   4   8      217.35      180.97     14.51 o 
 -12   4   8      369.61      383.05     16.68 o 
 -10   4   8      458.98      436.98     17.19 o 
  -8   4   8       24.66       16.37      7.92 o 
  -6   4   8      175.42      171.94      9.17 o 
  -4   4   8      252.73      229.79      9.87 o 
  -2   4   8        2.62       -4.29      7.64 o 
   0   4   8      190.27      219.20     10.00 o 
   2   4   8      563.69      533.75     16.74 o 
   4   4   8       62.49       70.51      7.77 o 
   6   4   8      238.53      255.16     20.48 o 
   8   4   8      872.18      896.97     29.71 o 
  10   4   8     1810.63     1738.95     41.35 o 
  12   4   8       58.39       41.36     18.13 o 
  14   4   8      159.02      168.81     23.79 o 
  16   4   8      147.47      136.90     21.86 o 
  18   4   8      150.75      165.73     22.65 o 
  20   4   8       28.93       47.51     21.32 o 
 -17   5   8       40.06       29.06     19.94 o 
 -15   5   8       64.55       68.34     20.34 o 
 -13   5   8      110.55      115.43     23.07 o 
 -11   5   8       45.33       63.24     20.24 o 
  -9   5   8      452.70      455.10     29.98 o 
  -7   5   8      462.42      462.18     15.61 o 
  -5   5   8      443.94      469.60     15.51 o 
  -3   5   8      701.63      707.03     15.13 o 
  -1   5   8      153.91      166.99     11.26 o 
   1   5   8     1176.62     1154.95     20.21 o 
   3   5   8     1387.69     1352.99     26.18 o 
   5   5   8      161.57      198.46     22.53 o 
   7   5   8      250.06      253.02     22.09 o 
   9   5   8       38.42       45.18     18.92 o 
  11   5   8       55.59       46.92     18.70 o 
  13   5   8        1.44      -17.19     22.43 o 
  15   5   8        6.43       -2.28     20.39 o 
  17   5   8        6.63       -4.26     19.24 o 
 -14   6   8       23.16       55.56     20.67 o 
 -12   6   8       81.52       59.39     21.67 o 
 -10   6   8        3.16       -0.35     21.89 o 
  -8   6   8        3.05        2.34     13.30 o 
  -6   6   8       30.60       39.40     11.33 o 
  -4   6   8       73.55       91.05     12.27 o 
  -2   6   8        9.61       -1.76     10.24 o 
   0   6   8       11.28        0.58     12.14 o 
   2   6   8        0.25        6.04     19.31 o 
   4   6   8      135.65       88.74     22.56 o 
   6   6   8      104.07      130.68     23.51 o 
   8   6   8       80.58       80.20     20.99 o 
  10   6   8      213.77      249.08     23.04 o 
  12   6   8       56.09       57.78     21.50 o 
  -5   7   8      129.46      140.39     14.47 o 
  -3   7   8        2.17        9.57     11.40 o 
  -1   7   8        0.30       -3.07     11.10 o 
   1   7   8        9.44       -2.45     15.40 o 
   3   7   8       86.03       54.54     19.72 o 
   5   7   8      140.02      135.22     24.96 o 
 -25   1   9        5.52       11.93     18.70 o 
 -23   1   9       43.06       38.48     16.32 o 
 -21   1   9       48.52       46.42     16.76 o 
 -19   1   9        0.99        9.79     16.53 o 
 -17   1   9      407.72      393.41     20.35 o 
 -15   1   9        2.21        9.90     14.23 o 
 -13   1   9      173.84      157.59     14.88 o 
 -11   1   9       39.02       34.01     11.27 o 
  -9   1   9       97.91      126.45     11.29 o 
  -7   1   9        4.78        1.37      4.58 o 
  -5   1   9     2747.13     2722.95     18.77 o 
  -3   1   9     2430.93     2944.31     24.78 o 
  -1   1   9    14020.48    14528.11     53.81 o 
   1   1   9      124.32      134.72      3.62 o 
   3   1   9       89.87       91.57      4.41 o 
   5   1   9     3038.77     3200.32     30.27 o 
   7   1   9     4804.15     5095.27     30.76 o 
   9   1   9      345.52      348.87     22.02 o 
  11   1   9      144.70      144.66     22.65 o 
  13   1   9      653.43      655.97     30.42 o 
  15   1   9      104.54      122.88     25.00 o 
  17   1   9        1.33        8.86     22.38 o 
  19   1   9       57.29       80.37     27.64 o 
  21   1   9       13.66       17.44     29.92 o 
  23   1   9      164.69      153.99     31.19 o 
 -24   2   9        0.13       15.85     33.24 o 
 -22   2   9       24.11       70.83     24.31 o 
 -20   2   9       49.83       42.80     23.04 o 
 -18   2   9       64.57       66.75     15.60 o 
 -16   2   9      364.07      392.75     19.19 o 
 -14   2   9      101.46       92.13     14.76 o 
 -12   2   9      852.41      811.48     20.76 o 
 -10   2   9       37.64       53.37     11.99 o 
  -8   2   9      297.22      294.80     19.20 o 
  -6   2   9     5965.79     5758.73     50.90 o 
  -4   2   9     1201.27     1437.99     26.86 o 
  -2   2   9       33.65       41.74      4.91 o 
   0   2   9      875.99     1195.65     24.37 o 
   2   2   9      217.50      231.66      5.56 o 
   4   2   9     1786.95     1790.75     16.50 o 
   6   2   9     1886.42     1880.45     24.47 o 
   8   2   9      276.92      274.80     13.25 o 
  10   2   9     2340.24     2211.78     64.81 o 
  12   2   9     1536.26     1439.00     33.86 o 
  14   2   9      398.34      361.62     26.55 o 
  16   2   9      772.63      795.79     34.62 o 
  18   2   9      295.12      305.23     28.53 o 
  20   2   9       91.61      133.12     29.69 o 
  22   2   9      192.07      180.41     33.72 o 
 -21   3   9       88.13      139.43     21.84 o 
 -19   3   9        4.58       15.80     10.24 o 
 -17   3   9       18.49       11.39     13.85 o 
 -15   3   9       40.45       45.48     13.08 o 
 -13   3   9      157.36      142.03     14.64 o 
 -11   3   9     3209.77     3144.32     35.13 o 
  -9   3   9       69.02       95.66     12.72 o 
  -7   3   9     1030.68     1124.47     17.55 o 
  -5   3   9       22.98       26.25      6.89 o 
  -3   3   9       10.79        9.99      7.62 o 
  -1   3   9       30.98       20.38      8.31 o 
   1   3   9      165.23      144.01      9.97 o 
   3   3   9        0.03        5.03      7.68 o 
   5   3   9      962.90      965.45     27.90 o 
   7   3   9      670.00      667.53     21.61 o 
   9   3   9     3856.25     3848.97     36.80 o 
  11   3   9      523.83      529.38     27.51 o 
  13   3   9     2448.30     2216.69     45.70 o 
  15   3   9       20.88       55.74     21.32 o 
  17   3   9       24.67       80.05     23.46 o 
  19   3   9       28.56       15.39     24.07 o 
  21   3   9        0.00        5.43     28.12 o 
 -20   4   9       17.50       14.81     13.68 o 
 -18   4   9      113.46      125.08     15.71 o 
 -16   4   9        0.94       -0.48     12.60 o 
 -14   4   9        5.83        1.39     10.82 o 
 -12   4   9      265.33      271.57     15.87 o 
 -10   4   9       14.02       11.97     11.23 o 
  -8   4   9      158.97      162.08     12.85 o 
  -6   4   9      979.87      879.54     16.68 o 
  -4   4   9        1.07       -1.44      8.46 o 
  -2   4   9        8.91        6.07     10.38 o 
   0   4   9     2036.38     1989.12     42.22 o 
   2   4   9      214.33      268.72     14.06 o 
   4   4   9      264.05      199.44      9.85 o 
   6   4   9     1554.34     1583.96     37.37 o 
   8   4   9       13.37       28.69     16.58 o 
  10   4   9      139.66      139.02     21.75 o 
  12   4   9       46.65       21.77     19.59 o 
  14   4   9        0.20        6.28     17.29 o 
  16   4   9       51.23       44.41     18.33 o 
  18   4   9        1.30       30.29     18.66 o 
  20   4   9       10.66       57.48     23.72 o 
 -17   5   9        3.15       13.79     20.30 o 
 -15   5   9       22.30       22.47     17.33 o 
 -13   5   9        6.56       10.14     19.00 o 
 -11   5   9      176.44      198.85     23.90 o 
  -9   5   9      147.09      170.68     24.29 o 
  -7   5   9       78.87       52.56     13.42 o 
  -5   5   9      143.62      145.88     10.05 o 
  -3   5   9      357.91      416.37     15.71 o 
  -1   5   9      834.19      880.73     18.77 o 
   1   5   9      136.01      162.07     16.69 o 
   3   5   9       49.14       46.36     12.45 o 
   5   5   9      166.65      210.88     15.83 o 
   7   5   9       43.99       42.53     16.76 o 
   9   5   9      114.67      151.27     22.25 o 
  11   5   9       18.24        0.98     20.44 o 
  13   5   9       17.54       -1.43     17.19 o 
  15   5   9        0.06       -7.67     18.17 o 
  17   5   9       77.99       67.88     22.10 o 
 -12   6   9        8.95       20.80     22.74 o 
 -10   6   9        0.12       11.10     20.50 o 
  -8   6   9       25.94       32.23     14.37 o 
  -6   6   9       34.54       34.29     11.16 o 
  -4   6   9       20.45       30.09     11.51 o 
  -2   6   9       27.75       18.26     11.14 o 
   0   6   9        9.99        2.55     12.94 o 
   2   6   9      187.34      158.62     24.16 o 
   4   6   9       38.37       44.34     21.12 o 
   6   6   9        6.55        8.88     20.45 o 
   8   6   9      145.20      116.89     22.75 o 
  10   6   9        1.97        7.46     19.98 o 
  12   6   9        0.02      -22.25     23.44 o 
  -5   7   9       19.27       19.03     11.92 o 
  -3   7   9       12.27       13.68     11.72 o 
  -1   7   9        0.23      -12.23     12.23 o 
   1   7   9       10.06       10.19     16.58 o 
   3   7   9        6.13        0.67     21.27 o 
 -24   0  10      116.84       93.61     23.42 o 
 -22   0  10      163.72      177.05     26.35 o 
 -20   0  10      529.41      429.00     30.58 o 
 -18   0  10      649.67      674.38     31.51 o 
 -16   0  10     2314.95     2017.12     46.02 o 
 -14   0  10     1749.34     1721.64     42.09 o 
 -12   0  10     2872.37     2653.87     46.81 o 
 -10   0  10     1567.68     1395.64     33.64 o 
  -8   0  10     4023.62     4120.22     49.57 o 
  -6   0  10      284.90      292.47     10.24 o 
  -4   0  10     5103.19     4836.02     25.74 o 
  -2   0  10     1384.00     1265.07     22.71 o 
   0   0  10       94.97       68.82      3.72 o 
   2   0  10     5464.41     5167.63     35.27 o 
   4   0  10     5417.34     6007.37     28.63 o 
   6   0  10    13919.83    12974.06     56.56 o 
   8   0  10     2538.77     2831.71     44.23 o 
  10   0  10     1461.67     1577.90     38.77 o 
  12   0  10       53.22       51.11     23.45 o 
  14   0  10      272.83      253.78     29.49 o 
  16   0  10        6.22       -9.45     27.06 o 
  18   0  10      239.69      273.71     30.36 o 
  20   0  10       31.95       -0.55     27.49 o 
  22   0  10       81.62       51.02     29.64 o 
  24   0  10      786.80      835.86     48.69 o 
 -23   1  10        3.05       14.22     23.03 o 
 -21   1  10       61.31       50.36     16.66 o 
 -19   1  10        7.42        7.14     14.83 o 
 -17   1  10      810.02      801.20     24.42 o 
 -15   1  10       48.17       50.82     14.47 o 
 -13   1  10      138.81      142.62     15.21 o 
 -11   1  10       20.11       25.14     12.03 o 
  -9   1  10     1382.21     1315.59     56.37 o 
  -7   1  10        0.69       -4.00      5.21 o 
  -5   1  10     2631.77     2888.26     23.26 o 
  -3   1  10     1821.04     1968.43     18.50 o 
  -1   1  10     2241.09     2235.47     12.71 o 
   1   1  10     2371.92     2193.02     20.29 o 
   3   1  10      702.10      596.27      8.07 o 
   5   1  10     9861.36     9991.03     29.75 o 
   7   1  10     1899.90     1800.36     19.63 o 
   9   1  10     5866.27     6064.44     61.48 o 
  11   1  10     3675.14     3451.10     51.28 o 
  13   1  10      234.69      281.23     26.59 o 
  15   1  10     1145.80     1080.15     36.97 o 
  17   1  10        2.11        6.14     24.68 o 
  19   1  10     1040.64     1061.85     43.50 o 
  21   1  10      157.05      111.31     27.88 o 
  23   1  10      626.87      649.90     44.78 o 
 -22   2  10       22.40       19.69     15.94 o 
 -20   2  10      145.12      166.17     18.05 o 
 -18   2  10      165.73      148.17     17.58 o 
 -16   2  10     1685.05     1735.92     31.53 o 
 -14   2  10     1632.54     1685.67     49.07 o 
 -12   2  10     1427.60     1522.58     27.27 o 
 -10   2  10     2211.42     2085.19     49.97 o 
  -8   2  10      363.59      345.32     27.22 o 
  -6   2  10     2756.50     2667.83     33.42 o 
  -4   2  10      253.82      293.46     14.09 o 
  -2   2  10       26.25        6.94      4.77 o 
   0   2  10      633.05      678.63     15.75 o 
   2   2  10     1672.49     1549.17     10.69 o 
   4   2  10      217.75      247.03      8.19 o 
   6   2  10     1335.29     1312.17     17.56 o 
   8   2  10       81.86       88.06      9.20 o 
  10   2  10       61.44       54.24     12.92 o 
  12   2  10     1580.89     1493.68     26.35 o 
  14   2  10       38.41       15.35     23.58 o 
  16   2  10      836.65      877.19     35.97 o 
  18   2  10      217.22      181.01     25.69 o 
  20   2  10      305.66      323.83     32.26 o 
  22   2  10       13.36       18.21     29.75 o 
 -21   3  10      107.45      142.61     17.80 o 
 -19   3  10      232.04      260.28     17.80 o 
 -17   3  10       13.67       12.26     13.32 o 
 -15   3  10       96.53       85.93     15.09 o 
 -13   3  10       84.11      101.65     14.49 o 
 -11   3  10      407.58      475.25     20.84 o 
  -9   3  10       62.43       54.67     11.64 o 
  -7   3  10     1377.05     1478.98     27.45 o 
  -5   3  10       19.67        9.37      7.27 o 
  -3   3  10      746.10      793.02     56.38 o 
  -1   3  10      337.28      391.72     13.34 o 
   1   3  10       91.81       85.32      9.11 o 
   3   3  10     1625.54     1750.30     49.70 o 
   5   3  10      157.27      139.36     11.12 o 
   7   3  10     4726.08     4686.20    101.16 o 
   9   3  10     1836.88     1821.39     27.62 o 
  11   3  10     2474.69     2450.75     46.84 o 
  13   3  10      972.06      977.21     33.48 o 
  15   3  10      511.93      524.86     27.93 o 
  17   3  10      504.88      534.35     32.88 o 
  19   3  10       47.62       31.39     23.71 o 
  21   3  10      522.61      552.42     40.02 o 
 -20   4  10       54.42       68.24     24.20 o 
 -18   4  10      253.66      263.49     21.54 o 
 -16   4  10      112.63      120.13     13.20 o 
 -14   4  10      152.49      166.64     23.11 o 
 -12   4  10      863.03      917.13     33.04 o 
 -10   4  10      956.96     1034.59     33.33 o 
  -8   4  10      169.92      168.42     19.03 o 
  -6   4  10      412.30      460.87     58.45 o 
  -4   4  10     2441.12     2736.51     34.09 o 
  -2   4  10     1190.59     1286.82     65.47 o 
   0   4  10      605.92      573.25     18.13 o 
   2   4  10        9.29       -2.92     10.79 o 
   4   4  10     1007.81     1045.65     28.62 o 
   6   4  10     2330.55     2213.56     31.55 o 
   8   4  10      369.76      354.15     25.60 o 
  10   4  10      533.15      513.71     27.43 o 
  12   4  10      243.37      190.39     23.13 o 
  14   4  10        0.28       -8.46     20.91 o 
  16   4  10        0.11        6.81     20.47 o 
  18   4  10       42.63       78.68     21.26 o 
 -17   5  10        9.40       20.72     18.60 o 
 -15   5  10        7.36        2.25     18.22 o 
 -13   5  10        1.28       -4.80     19.16 o 
 -11   5  10       43.61       25.31     19.85 o 
  -9   5  10      322.43      276.57     26.90 o 
  -7   5  10       68.03       56.14     12.10 o 
  -5   5  10      272.01      231.41     10.84 o 
  -3   5  10        5.22        0.09      8.09 o 
  -1   5  10       14.04       24.25      9.45 o 
   1   5  10      250.58      297.54     13.19 o 
   3   5  10      339.00      374.11     17.37 o 
   5   5  10      441.18      483.10     19.48 o 
   7   5  10      201.18      185.63     20.83 o 
   9   5  10      736.98      668.49     30.96 o 
  11   5  10       91.17      101.70     23.53 o 
  13   5  10       62.08       61.18     22.95 o 
  15   5  10        3.16       -3.00     23.24 o 
 -12   6  10       34.35       35.16     23.62 o 
 -10   6  10        2.30       -0.09     17.94 o 
  -8   6  10      150.12      168.10     25.27 o 
  -6   6  10       35.94       38.32     14.78 o 
  -4   6  10       17.28        8.01     10.17 o 
  -2   6  10        2.32      -11.24     11.40 o 
   0   6  10       46.09       39.05     14.08 o 
   2   6  10      408.19      452.53     30.67 o 
   4   6  10        0.24       -6.77     20.58 o 
   6   6  10       48.85       40.81     21.38 o 
   8   6  10       27.66       23.57     20.08 o 
  10   6  10       30.31       47.70     20.91 o 
  12   6  10        6.87      -13.01     20.47 o 
  -1   7  10       41.10       41.07     14.67 o 
 -23   1  11       14.14       19.02     15.25 o 
 -21   1  11        7.57       -5.20     17.10 o 
 -19   1  11       28.37       52.44     15.84 o 
 -17   1  11       16.93       34.48     15.10 o 
 -15   1  11      383.70      384.52     25.84 o 
 -13   1  11      345.51      336.74     18.00 o 
 -11   1  11     1306.53     1301.56     24.77 o 
  -9   1  11      230.57      235.28     22.05 o 
  -7   1  11     3379.33     3434.30     39.13 o 
  -5   1  11      657.84      868.06     11.05 o 
  -3   1  11     1947.83     1896.63     21.98 o 
  -1   1  11     2005.99     1831.46     10.68 o 
   1   1  11     1147.43     1100.20     13.18 o 
   3   1  11     7178.07     7429.72     34.63 o 
   5   1  11        4.21        0.31      4.70 o 
   7   1  11     1039.45     1040.96     15.07 o 
   9   1  11     2047.83     2110.16     40.42 o 
  11   1  11      134.28      165.60     22.04 o 
  13   1  11        5.29       10.45     23.43 o 
  15   1  11      271.17      275.52     26.47 o 
  17   1  11      313.38      283.93     31.01 o 
  19   1  11      295.65      288.77     30.41 o 
  21   1  11      120.09       97.65     33.01 o 
  23   1  11       16.57        2.29     29.86 o 
 -22   2  11        2.72        1.30     17.33 o 
 -20   2  11       16.61       24.54     14.99 o 
 -18   2  11        6.95        1.98     14.90 o 
 -16   2  11       25.48       38.71     19.97 o 
 -14   2  11      299.27      288.65     18.52 o 
 -12   2  11     4308.00     4095.38     54.60 o 
 -10   2  11      458.93      482.42     17.88 o 
  -8   2  11      619.82      588.14     44.76 o 
  -6   2  11      171.56      202.39      9.71 o 
  -4   2  11       52.86       52.39      5.63 o 
  -2   2  11       61.56       90.94      5.82 o 
   0   2  11     5001.72     5219.11     24.05 o 
   2   2  11      526.10      648.78     12.62 o 
   4   2  11     1430.61     1373.81     17.91 o 
   6   2  11     3001.61     2988.15     26.00 o 
   8   2  11      242.29      236.41     11.75 o 
  10   2  11       17.25       22.85     12.98 o 
  12   2  11     3489.67     3373.92     38.25 o 
  14   2  11       52.19       34.91     14.63 o 
  16   2  11      369.78      416.35     29.47 o 
  18   2  11      128.72      148.16     26.12 o 
  20   2  11       20.60       27.28     24.23 o 
  22   2  11        1.18        5.06     25.53 o 
 -21   3  11       14.99       13.52     15.07 o 
 -19   3  11       55.22       37.34     14.99 o 
 -17   3  11        6.89       10.90     14.24 o 
 -15   3  11      129.70      108.36     15.04 o 
 -13   3  11      613.20      623.64     20.74 o 
 -11   3  11      979.39     1008.12     23.52 o 
  -9   3  11      204.05      188.44     13.60 o 
  -7   3  11      713.61      649.10     26.40 o 
  -5   3  11        0.68        6.30     13.67 o 
  -3   3  11      683.05      740.19     25.42 o 
  -1   3  11        0.88        4.95      8.40 o 
   1   3  11        0.35        6.00      7.79 o 
   3   3  11        0.31        4.99      8.33 o 
   5   3  11     1161.22     1160.30     32.16 o 
   7   3  11      748.12      678.53     16.60 o 
   9   3  11      982.61      918.80     36.32 o 
  11   3  11       33.20       39.22     14.03 o 
  13   3  11     1465.22     1492.27     40.15 o 
  15   3  11       91.99      131.64     22.54 o 
  17   3  11       24.25        5.58     25.64 o 
  19   3  11        9.41      -11.33     25.28 o 
  21   3  11        1.50       -5.75     31.70 o 
 -20   4  11       46.45       55.67     15.25 o 
 -18   4  11       20.80       29.76     17.47 o 
 -16   4  11        4.55      -10.15     13.33 o 
 -14   4  11      150.19      145.55     20.76 o 
 -12   4  11        7.75       32.86     19.28 o 
 -10   4  11      117.23      136.67     20.42 o 
  -8   4  11      529.10      526.85     26.20 o 
  -6   4  11      781.50      804.45     30.39 o 
  -4   4  11      178.02      169.46     31.98 o 
  -2   4  11       55.49       74.86     12.31 o 
   0   4  11      353.59      399.42     16.49 o 
   2   4  11      356.80      369.14     15.71 o 
   4   4  11      326.18      305.34     17.33 o 
   6   4  11      145.20      152.93     13.92 o 
   8   4  11     1105.58      936.02     33.80 o 
  10   4  11      465.41      485.37     26.85 o 
  12   4  11      127.80       84.27     18.94 o 
  14   4  11        8.21       14.44     19.58 o 
  16   4  11      115.17      149.31     24.81 o 
  18   4  11      150.60      183.68     26.91 o 
 -15   5  11       93.73      113.06     24.49 o 
 -13   5  11      139.02      110.95     21.13 o 
 -11   5  11       31.17       27.74     20.03 o 
  -9   5  11       99.42      129.09     22.91 o 
  -7   5  11        0.03       -9.76     11.84 o 
  -5   5  11      162.99      144.36     11.46 o 
  -3   5  11        4.21        3.17      7.81 o 
  -1   5  11        0.19       -3.39      9.25 o 
   1   5  11       96.73      155.93     11.73 o 
   3   5  11      186.05      158.30     14.55 o 
   5   5  11      648.96      661.48     21.34 o 
   7   5  11      292.63      252.65     22.39 o 
   9   5  11       16.71       18.01     17.82 o 
  11   5  11        2.00       -3.62     18.55 o 
  13   5  11       10.05       10.17     18.90 o 
  15   5  11        5.81      -15.35     21.42 o 
 -12   6  11       25.06       17.41     22.24 o 
 -10   6  11       20.05       23.01     22.91 o 
  -8   6  11       22.38       38.14     19.98 o 
  -6   6  11       14.33       15.80     19.63 o 
  -4   6  11       45.25       35.20     13.79 o 
  -2   6  11        0.00        1.41     10.72 o 
   0   6  11       10.72        6.72     13.28 o 
   2   6  11       12.54       23.30     13.19 o 
   4   6  11       37.31       55.07     16.06 o 
   6   6  11        3.07       18.68     20.70 o 
   8   6  11        9.09       14.59     17.26 o 
  10   6  11      107.70      102.56     24.46 o 
 -24   0  12      102.82       93.91     28.98 o 
 -22   0  12       35.58       45.81     25.44 o 
 -20   0  12        0.01      -12.12     24.88 o 
 -18   0  12       11.35       10.64     22.88 o 
 -16   0  12      259.44      274.04     26.98 o 
 -14   0  12      454.48      461.98     28.26 o 
 -12   0  12      348.44      330.12     23.96 o 
 -10   0  12     3681.48     3514.19     51.96 o 
  -8   0  12     1305.36     1282.40     31.77 o 
  -6   0  12     5539.24     5146.10     79.20 o 
  -4   0  12      418.09      300.04      9.28 o 
  -2   0  12     2375.88     2624.88     25.53 o 
   0   0  12     7955.20     7960.86     24.09 o 
   2   0  12     3658.19     3639.88     17.29 o 
   4   0  12    14682.59    14518.85     99.56 o 
   6   0  12     1667.88     1471.83     21.81 o 
   8   0  12     3474.96     3433.72     36.88 o 
  10   0  12     1335.57     1346.97     38.83 o 
  12   0  12     1139.81     1133.86     39.48 o 
  14   0  12     2334.49     2606.91     55.76 o 
  16   0  12       11.50      -20.79     28.20 o 
  18   0  12      254.77      291.21     33.91 o 
  20   0  12        1.77       -1.11     27.60 o 
  22   0  12      103.00       89.29     32.32 o 
 -23   1  12      100.23      106.00     19.80 o 
 -21   1  12       23.69        6.68     30.37 o 
 -19   1  12      161.28      192.18     18.83 o 
 -17   1  12      942.03      873.27     63.95 o 
 -15   1  12     1283.13     1295.58     31.18 o 
 -13   1  12     2944.14     2788.30     60.64 o 
 -11   1  12     1603.63     1513.71     42.96 o 
  -9   1  12     1102.83     1060.75     21.98 o 
  -7   1  12      185.39      154.43     13.52 o 
  -5   1  12     1569.37     1617.17     29.42 o 
  -3   1  12     1005.29     1109.04     10.22 o 
  -1   1  12        0.74        5.91      3.32 o 
   1   1  12     3980.56     3951.22     30.04 o 
   3   1  12     1756.25     1847.82     13.93 o 
   5   1  12       54.41       45.90      5.29 o 
   7   1  12      194.69      186.03      7.84 o 
   9   1  12      116.42      104.40     15.14 o 
  11   1  12       11.42       24.76     21.96 o 
  13   1  12      675.94      599.06     31.70 o 
  15   1  12        2.98        9.96     22.42 o 
  17   1  12      140.08      175.72     31.04 o 
  19   1  12      407.18      432.66     35.45 o 
  21   1  12      567.61      651.27     42.16 o 
 -22   2  12       30.58       29.20     15.32 o 
 -20   2  12       16.17       17.58     14.58 o 
 -18   2  12       44.37       23.35     14.59 o 
 -16   2  12      290.97      307.13     22.75 o 
 -14   2  12       53.71       47.25     14.56 o 
 -12   2  12     1389.92     1379.72     37.23 o 
 -10   2  12     1038.21     1006.54     23.25 o 
  -8   2  12     1156.92     1164.52     23.01 o 
  -6   2  12     1058.09     1187.59     20.61 o 
  -4   2  12      142.55      123.87      9.30 o 
  -2   2  12       67.92       73.60      4.95 o 
   0   2  12      177.30      195.65      8.25 o 
   2   2  12     7384.53     7590.58     32.36 o 
   4   2  12      432.09      408.49     16.41 o 
   6   2  12     6032.26     5885.54     36.50 o 
   8   2  12      105.95      107.29     12.08 o 
  10   2  12      957.41      867.37     35.77 o 
  12   2  12      473.92      471.81     19.51 o 
  14   2  12      344.76      388.00     19.24 o 
  16   2  12     1125.11     1154.05     39.75 o 
  18   2  12      593.56      560.93     33.21 o 
  20   2  12      569.95      647.14     38.06 o 
 -21   3  12       78.56       93.35     19.04 o 
 -19   3  12      136.39      128.29     18.61 o 
 -17   3  12       75.65       99.03     17.09 o 
 -15   3  12     1007.14     1045.40     26.53 o 
 -13   3  12     1045.90     1030.44     25.54 o 
 -11   3  12      842.14      811.37     27.48 o 
  -9   3  12      157.24      132.53     19.44 o 
  -7   3  12      274.36      278.44     21.85 o 
  -5   3  12      655.74      681.41     27.10 o 
  -3   3  12      273.18      218.80     23.88 o 
  -1   3  12      950.80      978.98     43.44 o 
   1   3  12      206.36      195.82     18.70 o 
   3   3  12     1021.32      996.65     20.81 o 
   5   3  12        2.29       -4.69     11.18 o 
   7   3  12      656.31      654.52     16.05 o 
   9   3  12      997.30      999.78     39.47 o 
  11   3  12      730.47      743.66     21.98 o 
  13   3  12       49.26       55.49     19.26 o 
  15   3  12     1234.01     1319.05     40.99 o 
  17   3  12      276.47      261.40     28.34 o 
  19   3  12      296.51      303.34     32.62 o 
 -18   4  12       14.90       -9.39     14.78 o 
 -16   4  12       24.29       20.06     12.77 o 
 -14   4  12        4.27       23.22     20.62 o 
 -12   4  12      583.47      546.61     29.37 o 
 -10   4  12     1663.85     1633.68     43.27 o 
  -8   4  12      900.10      857.70     32.19 o 
  -6   4  12      398.33      369.87     23.87 o 
  -4   4  12        1.83       -5.55     15.31 o 
  -2   4  12      996.34     1187.46     99.34 o 
   0   4  12     1649.09     1719.62     66.24 o 
   2   4  12      513.71      576.64     19.06 o 
   4   4  12      424.19      413.32     16.98 o 
   6   4  12      427.48      410.26     23.82 o 
   8   4  12     1763.83     1940.38     44.58 o 
  10   4  12        3.52        1.75     18.63 o 
  12   4  12      357.67      342.24     28.42 o 
  14   4  12      112.07      124.76     24.50 o 
  16   4  12       83.17      132.63     22.85 o 
  18   4  12       29.83      111.49     26.80 o 
 -15   5  12      163.14      169.65     22.99 o 
 -13   5  12      133.84      115.35     23.24 o 
 -11   5  12       82.27      107.29     22.56 o 
  -9   5  12      111.21      115.14     14.58 o 
  -7   5  12       27.96       14.19     13.31 o 
  -5   5  12       26.44       17.78     10.77 o 
  -3   5  12        8.76       -1.36      9.13 o 
  -1   5  12      674.95      674.90     21.23 o 
   1   5  12      672.13      746.65     17.92 o 
   3   5  12       22.71       33.49     12.08 o 
   5   5  12       23.18       16.01     12.26 o 
   7   5  12      100.67       99.49     19.28 o 
   9   5  12       24.14       14.44     17.76 o 
  11   5  12       38.48        5.03     21.34 o 
  13   5  12       63.49       43.30     25.54 o 
  15   5  12        2.91        8.33     21.87 o 
 -10   6  12       31.34       20.20     19.19 o 
  -8   6  12        1.18        3.23     22.88 o 
  -6   6  12        1.76       -8.71     20.27 o 
  -4   6  12       94.62       96.01     22.75 o 
  -2   6  12       46.42       27.48     13.22 o 
   0   6  12      101.61      111.06     11.90 o 
   2   6  12       92.50      134.36     15.41 o 
   4   6  12      550.07      698.12     39.64 o 
   6   6  12      236.51      287.02     27.29 o 
   8   6  12       15.28       17.15     20.01 o 
  10   6  12      151.48      147.38     28.59 o 
 -23   1  13        0.06       -2.27     17.18 o 
 -21   1  13        7.19      -11.62     16.82 o 
 -19   1  13       10.51        0.20     15.41 o 
 -17   1  13       70.75       64.37     15.32 o 
 -15   1  13      131.37      158.91     23.30 o 
 -13   1  13      148.65      123.17     15.34 o 
 -11   1  13       10.55        5.59     13.69 o 
  -9   1  13     3227.64     3175.12     38.56 o 
  -7   1  13     1029.52     1010.34     26.60 o 
  -5   1  13      116.09      126.59      9.58 o 
  -3   1  13      520.56      518.76      8.90 o 
  -1   1  13      908.85      969.90     17.22 o 
   1   1  13        0.40       11.25      4.53 o 
   3   1  13     2027.51     2090.22     15.37 o 
   5   1  13      363.66      386.86     11.23 o 
   7   1  13       61.66       61.87      6.96 o 
   9   1  13       78.33       80.27      9.96 o 
  11   1  13      554.88      587.49     29.51 o 
  13   1  13     1259.26     1161.62     37.72 o 
  15   1  13      317.95      314.09     29.38 o 
  17   1  13       56.74       60.93     29.08 o 
  19   1  13        0.35        3.81     31.40 o 
  21   1  13       73.06       37.96     28.08 o 
 -22   2  13        1.56        4.91     17.25 o 
 -20   2  13       69.26       55.74     15.80 o 
 -18   2  13       47.87       62.98     15.97 o 
 -16   2  13      762.17      699.17     23.99 o 
 -14   2  13       66.47       58.59     14.54 o 
 -12   2  13       34.48       63.44     14.40 o 
 -10   2  13       99.32      104.45     14.33 o 
  -8   2  13        1.57       12.02     22.27 o 
  -6   2  13      263.82      240.28     12.54 o 
  -4   2  13        3.45        1.49      5.43 o 
  -2   2  13      526.16      447.76     21.86 o 
   0   2  13      201.40      222.40      8.68 o 
   2   2  13     1414.62     1454.33     16.84 o 
   4   2  13       16.33        6.91      8.82 o 
   6   2  13      515.45      479.92     14.28 o 
   8   2  13     2878.27     2772.42     33.14 o 
  10   2  13      965.31      914.77     23.72 o 
  12   2  13        0.09       -5.35     14.41 o 
  14   2  13      557.72      578.70     23.03 o 
  16   2  13       58.21       60.93     25.30 o 
  18   2  13      167.74      194.63     26.95 o 
  20   2  13       18.53       51.68     30.02 o 
 -19   3  13      125.78      167.93     19.04 o 
 -17   3  13      347.18      313.61     22.87 o 
 -15   3  13      187.90      119.46     16.69 o 
 -13   3  13       34.18       40.73     14.30 o 
 -11   3  13       16.15       11.69     13.15 o 
  -9   3  13       73.14       71.39     16.98 o 
  -7   3  13      170.29      154.33     20.05 o 
  -5   3  13      171.26      177.19     19.32 o 
  -3   3  13      253.47      273.28     21.45 o 
  -1   3  13       19.81       35.58     10.69 o 
   1   3  13      128.52       93.84     10.17 o 
   3   3  13      865.32      822.07     19.89 o 
   5   3  13       47.23       49.20     11.14 o 
   7   3  13     1278.11     1370.91     22.27 o 
   9   3  13     1162.34     1151.53     25.14 o 
  11   3  13      295.79      265.96     17.14 o 
  13   3  13     1093.81     1127.02     37.50 o 
  15   3  13       12.19        6.43     20.74 o 
  17   3  13      103.03       74.19     26.66 o 
  19   3  13       64.38       71.48     31.97 o 
 -18   4  13       38.20       56.46     13.27 o 
 -16   4  13       80.64       41.03     18.50 o 
 -14   4  13       94.11      145.69     23.15 o 
 -12   4  13        1.80       10.69     17.82 o 
 -10   4  13      184.06      214.70     23.43 o 
  -8   4  13      174.22      163.50     20.99 o 
  -6   4  13      132.88      113.41     19.71 o 
  -4   4  13       13.29        0.69     18.08 o 
  -2   4  13     1202.69     1180.58     36.01 o 
   0   4  13        8.96        4.79     11.51 o 
   2   4  13      113.01       97.64     12.17 o 
   4   4  13      436.92      408.58     17.22 o 
   6   4  13        5.95       -0.58     12.37 o 
   8   4  13      114.10       98.66     14.19 o 
  10   4  13        0.09        3.74     20.32 o 
  12   4  13       22.41       31.68     21.52 o 
  14   4  13       39.74       64.55     22.00 o 
  16   4  13      117.51      131.55     26.55 o 
 -15   5  13        1.73       17.89     23.29 o 
 -13   5  13        0.00       11.98     17.49 o 
 -11   5  13      127.67      124.98     16.49 o 
  -9   5  13      205.60      192.58     30.50 o 
  -7   5  13        0.01      -14.79     19.31 o 
  -5   5  13        0.83        8.32     14.75 o 
  -3   5  13       52.79       29.24     18.83 o 
  -1   5  13      404.73      472.17     37.00 o 
   1   5  13        0.01        9.20     10.24 o 
   3   5  13       61.88       67.43     14.68 o 
   5   5  13       23.90       23.59     16.23 o 
   7   5  13      103.42       58.70     20.93 o 
   9   5  13      344.61      357.91     27.95 o 
  11   5  13       35.78        7.19     24.41 o 
  13   5  13        5.86       -5.86     21.64 o 
  -8   6  13        9.43       21.10     19.01 o 
  -6   6  13        0.02       -4.39     21.68 o 
  -4   6  13       15.69       16.17     18.84 o 
  -2   6  13       62.34       55.78     20.00 o 
   0   6  13        0.01        3.89     15.45 o 
   2   6  13       14.93       37.30     14.00 o 
   4   6  13       87.67      139.37     18.71 o 
   6   6  13       12.65       37.55     21.27 o 
   8   6  13       22.88       -5.60     24.38 o 
 -22   0  14        0.94        3.61     23.48 o 
 -20   0  14      133.96      150.43     27.59 o 
 -18   0  14      233.29      285.24     27.89 o 
 -16   0  14      145.74      168.72     24.38 o 
 -14   0  14      415.05      409.17     27.57 o 
 -12   0  14       23.09       15.68     19.52 o 
 -10   0  14     1686.13     1639.19     38.88 o 
  -8   0  14       30.86       -0.75     16.52 o 
  -6   0  14      235.70      181.08     13.33 o 
  -4   0  14     1312.11     1213.99     50.51 o 
  -2   0  14     2816.83     2658.99     22.14 o 
   0   0  14       17.36        2.98      6.31 o 
   2   0  14     3705.00     3758.86     32.31 o 
   4   0  14      381.54      340.65     14.84 o 
   6   0  14     1388.05     1466.61     23.16 o 
   8   0  14     2988.42     2816.53     36.84 o 
  10   0  14      789.45      773.09     34.27 o 
  12   0  14      614.81      538.33     33.96 o 
  14   0  14     1269.89     1114.03     42.99 o 
  16   0  14     1242.88     1168.75     45.44 o 
  18   0  14      286.27      224.15     36.33 o 
  20   0  14      418.91      390.86     41.05 o 
 -21   1  14       36.75       34.64     15.18 o 
 -19   1  14      305.99      326.04     21.68 o 
 -17   1  14      206.96      218.81     18.82 o 
 -15   1  14      812.06      881.18     24.79 o 
 -13   1  14      152.59      141.01     15.29 o 
 -11   1  14      180.47      192.61     15.02 o 
  -9   1  14     2573.03     2496.37     32.67 o 
  -7   1  14     1486.06     1381.20     23.34 o 
  -5   1  14     3022.13     2872.28     44.47 o 
  -3   1  14      414.24      387.45     10.63 o 
  -1   1  14     2849.80     2730.88     31.22 o 
   1   1  14     2758.52     2748.92     20.86 o 
   3   1  14     2443.73     2465.29     17.27 o 
   5   1  14     1941.22     2001.60     24.70 o 
   7   1  14        3.03        0.53      9.93 o 
   9   1  14     1119.04     1135.94     19.99 o 
  11   1  14       82.84      104.42     17.47 o 
  13   1  14       71.14      180.48     26.10 o 
  15   1  14      788.10      753.20     37.00 o 
  17   1  14      160.37      202.50     31.96 o 
  19   1  14      520.94      518.73     41.82 o 
  21   1  14       89.28       54.26     34.71 o 
 -20   2  14      128.53      130.10     18.00 o 
 -18   2  14        7.20       11.65     16.80 o 
 -16   2  14      358.96      375.73     20.41 o 
 -14   2  14       10.31       -4.58     14.75 o 
 -12   2  14      574.88      525.93     39.86 o 
 -10   2  14      233.49      193.82     18.87 o 
  -8   2  14      345.61      356.03     15.69 o 
  -6   2  14        2.82       15.70      9.72 o 
  -4   2  14      582.69      545.48     16.75 o 
  -2   2  14      383.01      303.37     20.40 o 
   0   2  14      790.73      613.52     19.22 o 
   2   2  14       13.34        5.57      8.90 o 
   4   2  14     2633.48     2471.87     25.39 o 
   6   2  14     1797.41     1874.47     33.47 o 
   8   2  14      572.38      532.23     19.07 o 
  10   2  14     2679.71     2586.04     91.72 o 
  12   2  14      364.46      340.15     19.06 o 
  14   2  14      504.84      484.70     21.79 o 
  16   2  14       89.51      129.27     28.88 o 
  18   2  14      656.92      630.98     37.36 o 
  20   2  14     1701.87     1770.51     56.01 o 
 -19   3  14       43.67       50.08     14.45 o 
 -17   3  14        8.30       34.63     15.26 o 
 -15   3  14       31.84       38.07     14.25 o 
 -13   3  14      782.53      729.31     30.41 o 
 -11   3  14      626.56      664.43     30.91 o 
  -9   3  14      453.69      474.47     26.92 o 
  -7   3  14      781.29      784.94     30.59 o 
  -5   3  14      235.63      215.64     21.12 o 
  -3   3  14     3604.61     3468.30     56.48 o 
  -1   3  14      557.84      574.30     25.79 o 
   1   3  14      848.70      799.76     22.69 o 
   3   3  14      525.09      556.60     29.37 o 
   5   3  14      663.62      574.82     18.45 o 
   7   3  14      837.90      972.59     19.64 o 
   9   3  14      555.97      577.54     16.65 o 
  11   3  14      541.31      547.51     25.78 o 
  13   3  14        1.95       48.01     21.20 o 
  15   3  14      486.00      506.40     34.48 o 
  17   3  14      149.73      149.59     32.90 o 
 -16   4  14       54.21       74.81     23.24 o 
 -14   4  14      114.36       95.33     21.28 o 
 -12   4  14        3.32        9.34     16.72 o 
 -10   4  14       18.64       35.86     19.41 o 
  -8   4  14       39.54       54.06     19.83 o 
  -6   4  14        4.10        8.50     15.52 o 
  -4   4  14       18.24        5.81     16.38 o 
  -2   4  14        0.57       10.08     14.42 o 
   0   4  14        2.01        1.38     10.54 o 
   2   4  14        0.75        3.94     10.97 o 
   4   4  14      132.95      110.73     14.79 o 
   6   4  14      625.05      581.43     21.28 o 
   8   4  14      263.13      246.55     16.63 o 
  10   4  14        2.66        1.00     21.71 o 
  12   4  14       56.82       62.18     19.70 o 
  14   4  14      118.77      151.00     26.68 o 
  16   4  14      373.91      395.62     33.15 o 
 -13   5  14       85.20       80.02     23.10 o 
 -11   5  14      186.51      213.43     18.78 o 
  -9   5  14       64.17       53.47     18.43 o 
  -7   5  14      450.57      436.45     27.17 o 
  -5   5  14      235.30      264.54     23.44 o 
  -3   5  14        3.29       -7.03     18.15 o 
  -1   5  14      341.95      327.98     26.20 o 
   1   5  14       22.01       23.01     13.34 o 
   3   5  14      897.93      926.82     24.91 o 
   5   5  14      445.18      554.18     43.91 o 
   7   5  14      283.97      313.16     41.52 o 
   9   5  14       88.40       87.44     24.02 o 
  11   5  14       16.97       -1.77     24.33 o 
  13   5  14       73.17       45.04     24.59 o 
  -8   6  14        0.85        7.78     21.41 o 
  -6   6  14       38.72       51.55     22.95 o 
  -4   6  14        0.82        5.16     21.40 o 
  -2   6  14        2.32        4.17     11.80 o 
   0   6  14        8.94       19.97     17.14 o 
   2   6  14        0.23        3.52     13.18 o 
   4   6  14       85.91      112.21     15.38 o 
   6   6  14        0.65       14.97     22.87 o 
 -21   1  15       23.56       16.60     16.05 o 
 -19   1  15       24.69       27.31     14.77 o 
 -17   1  15        0.85       12.82     15.44 o 
 -15   1  15      573.94      609.12     22.66 o 
 -13   1  15       12.68       26.29     12.56 o 
 -11   1  15       93.13      112.93     13.36 o 
  -9   1  15      163.75      187.81     14.26 o 
  -7   1  15      324.37      299.99     12.23 o 
  -5   1  15       82.75       74.09      9.40 o 
  -3   1  15      767.02      771.35     13.59 o 
  -1   1  15        5.02       10.49      8.03 o 
   1   1  15     1714.23     1800.00     21.26 o 
   3   1  15        4.04       28.77      8.48 o 
   5   1  15      409.30      444.56     13.93 o 
   7   1  15      909.96      880.19     18.33 o 
   9   1  15      385.63      377.19     20.18 o 
  11   1  15      396.09      447.26     21.26 o 
  13   1  15      155.92      201.11     29.07 o 
  15   1  15       98.68       99.32     33.36 o 
  17   1  15        0.51       18.52     18.84 o 
  19   1  15       10.02       -1.49     34.49 o 
 -20   2  15       89.66       80.83     17.89 o 
 -18   2  15        7.55       22.64     16.68 o 
 -16   2  15      105.91       82.16     16.60 o 
 -14   2  15       59.34       57.64     15.50 o 
 -12   2  15      162.88      128.88     15.31 o 
 -10   2  15       72.80       73.24     20.75 o 
  -8   2  15     1163.92     1243.74     24.72 o 
  -6   2  15      110.49       94.74     11.64 o 
  -4   2  15      896.06      845.66     20.92 o 
  -2   2  15      182.02      181.35     19.67 o 
   0   2  15      356.21      314.42     16.87 o 
   2   2  15     1264.64     1201.38     18.88 o 
   4   2  15     2254.07     2289.00     39.43 o 
   6   2  15       57.66       61.28     12.89 o 
   8   2  15      216.52      197.90     13.10 o 
  10   2  15       24.77       35.47     14.65 o 
  12   2  15        5.19       19.91     16.27 o 
  14   2  15        1.42        3.13     15.31 o 
  16   2  15       61.01       56.03     26.81 o 
  18   2  15        0.02        3.78     29.28 o 
 -19   3  15        7.26       -6.32     15.79 o 
 -17   3  15       53.65       53.58     18.90 o 
 -15   3  15       17.00        4.71     13.98 o 
 -13   3  15       36.46       31.87     21.53 o 
 -11   3  15       69.65       60.51     19.08 o 
  -9   3  15       85.43       96.32     19.69 o 
  -7   3  15        1.26        4.39     15.00 o 
  -5   3  15       22.07       33.99     17.37 o 
  -3   3  15     1122.72     1089.42     35.15 o 
  -1   3  15       61.04       82.66     18.25 o 
   1   3  15      195.40      177.57     20.55 o 
   3   3  15      527.82      524.38     25.74 o 
   5   3  15      430.58      467.99     22.03 o 
   7   3  15       31.78       30.97     10.38 o 
   9   3  15       37.44       30.51     10.69 o 
  11   3  15       10.17       21.39     13.63 o 
  13   3  15        0.29       -3.03     21.04 o 
  15   3  15      238.21      223.16     30.12 o 
  17   3  15       53.90       54.56     31.00 o 
 -16   4  15       10.16       16.43     23.02 o 
 -14   4  15       97.38       95.48     21.01 o 
 -12   4  15       61.35       31.91     18.30 o 
 -10   4  15        3.18       -0.96     18.53 o 
  -8   4  15       65.36       47.69     20.03 o 
  -6   4  15       84.40      100.27     20.58 o 
  -4   4  15      145.39      122.12     21.14 o 
  -2   4  15      320.81      314.30     24.39 o 
   0   4  15       11.43       16.31     17.83 o 
   2   4  15        2.05        0.49     13.16 o 
   4   4  15       15.27       25.37     12.74 o 
   6   4  15       32.43       20.55     13.00 o 
   8   4  15      483.73      511.66     20.85 o 
  10   4  15      214.52      258.52     26.97 o 
  12   4  15      262.99      231.02     26.28 o 
  14   4  15      129.32      110.12     22.09 o 
 -13   5  15       86.14       88.48     15.29 o 
 -11   5  15        9.05        8.74     18.46 o 
  -9   5  15       32.52       24.31     22.04 o 
  -7   5  15       32.20       36.37     21.28 o 
  -5   5  15       44.18       73.13     21.06 o 
  -3   5  15        0.14        6.90     17.84 o 
  -1   5  15       36.51       40.75     20.37 o 
   1   5  15       43.79       28.65     16.50 o 
   3   5  15      198.43      259.34     47.92 o 
   5   5  15      115.03      174.05     17.48 o 
   7   5  15      113.14      148.31     16.80 o 
   9   5  15        3.65        8.96     23.11 o 
  11   5  15       15.84       19.22     22.13 o 
  -4   6  15       13.50      -10.57     12.24 o 
  -2   6  15        0.26       -2.35     12.53 o 
   0   6  15      121.76       91.59     20.84 o 
   2   6  15       41.91       26.83     14.81 o 
   4   6  15       52.15       86.31     14.82 o 
 -20   0  16      523.08      476.78     32.29 o 
 -18   0  16      877.82      945.53     39.31 o 
 -16   0  16     1097.49     1167.55     42.20 o 
 -14   0  16      290.66      264.75     25.29 o 
 -12   0  16     1124.23     1101.55     37.31 o 
 -10   0  16     1618.13     1554.54     39.91 o 
  -8   0  16      368.28      379.18     24.21 o 
  -6   0  16     2258.57     2178.37     30.57 o 
  -4   0  16     1565.61     1351.18     25.04 o 
  -2   0  16    11512.57    11466.00     64.53 o 
   0   0  16     2997.37     2730.79     33.10 o 
   2   0  16      164.20      185.11     13.04 o 
   4   0  16      232.57      201.34     11.40 o 
   6   0  16      314.85      312.69     14.80 o 
   8   0  16     1911.37     1931.32     61.92 o 
  10   0  16      695.23      594.76     32.48 o 
  12   0  16      388.86      428.62     32.86 o 
  14   0  16      528.86      411.30     35.36 o 
  16   0  16        0.43      -21.89     26.57 o 
  18   0  16      219.26      146.25     35.19 o 
 -21   1  16       29.18       23.23     14.89 o 
 -19   1  16      107.31      120.09     17.68 o 
 -17   1  16        8.03        4.39     15.57 o 
 -15   1  16      314.90      285.77     19.47 o 
 -13   1  16       41.04       32.58     13.34 o 
 -11   1  16       33.46       44.94     13.47 o 
  -9   1  16       23.82        9.68     11.56 o 
  -7   1  16      401.05      299.63     15.35 o 
  -5   1  16      108.78       88.05     10.10 o 
  -3   1  16        1.98        2.55      8.04 o 
  -1   1  16     2096.82     2018.52     23.96 o 
   1   1  16     1785.93     1753.43     21.86 o 
   3   1  16     7741.69     7400.19    182.37 o 
   5   1  16      498.30      482.41     15.05 o 
   7   1  16     1750.86     1661.87     23.59 o 
   9   1  16     1009.34      987.25     19.93 o 
  11   1  16      346.28      395.38     20.69 o 
  13   1  16      326.39      396.10     21.68 o 
  15   1  16      180.70      224.40     30.68 o 
  17   1  16      498.59      565.68     27.26 o 
  19   1  16      254.94      184.65     38.97 o 
 -20   2  16       38.18       38.99     17.34 o 
 -18   2  16      364.05      325.09     20.02 o 
 -16   2  16      594.65      613.35     23.78 o 
 -14   2  16      265.96      335.50     26.80 o 
 -12   2  16        0.72        1.01     12.88 o 
 -10   2  16        0.27        8.68     11.47 o 
  -8   2  16      477.07      453.80     17.17 o 
  -6   2  16      947.34      958.45     33.59 o 
  -4   2  16     1792.08     1756.66     53.20 o 
  -2   2  16      588.59      604.87     27.94 o 
   0   2  16      760.27      731.44     71.35 o 
   2   2  16     1422.49     1405.99     28.32 o 
   4   2  16      676.90      665.55     16.62 o 
   6   2  16       63.32       44.76     11.15 o 
   8   2  16      428.31      378.68     14.93 o 
  10   2  16      227.89      223.07     17.58 o 
  12   2  16      207.31      172.63     18.89 o 
  14   2  16        0.13        6.67     15.82 o 
  16   2  16        0.92       -4.89     23.90 o 
  18   2  16       21.04       46.89     33.56 o 
 -17   3  16      107.65      111.03     24.34 o 
 -15   3  16        0.41        1.79     23.45 o 
 -13   3  16      141.30      124.78     19.75 o 
 -11   3  16       69.26       85.40     20.44 o 
  -9   3  16      244.37      239.69     22.45 o 
  -7   3  16      317.56      205.35     20.67 o 
  -5   3  16       37.85       35.53     17.54 o 
  -3   3  16       72.64       69.83     18.05 o 
  -1   3  16      726.85      657.13     28.71 o 
   1   3  16      632.54      631.90     29.79 o 
   3   3  16      332.29      281.42     23.83 o 
   5   3  16     2457.00     2456.64     73.30 o 
   7   3  16        6.20       -2.36      9.92 o 
   9   3  16      224.75      236.70     15.12 o 
  11   3  16      124.79      132.39     33.38 o 
  13   3  16      303.58      306.14     32.18 o 
  15   3  16     1043.88     1176.53     46.97 o 
  17   3  16      199.22      209.06     30.99 o 
 -14   4  16      321.62      371.07     31.64 o 
 -12   4  16      186.57      243.28     26.21 o 
 -10   4  16       67.27       33.07     19.69 o 
  -8   4  16       62.67       86.89     21.54 o 
  -6   4  16      252.01      220.33     24.43 o 
  -4   4  16     1354.83     1323.64     41.40 o 
  -2   4  16     1291.03     1315.87     41.87 o 
   0   4  16      154.91      142.64     23.03 o 
   2   4  16      362.22      365.27     27.91 o 
   4   4  16      363.33      334.46     18.09 o 
   6   4  16       16.70       22.95     13.76 o 
   8   4  16        1.05        9.29     14.31 o 
  10   4  16        4.09       -6.38     22.76 o 
  12   4  16      181.02      236.59     30.30 o 
  14   4  16        6.07       54.58     27.09 o 
 -11   5  16        0.07      -18.14     18.14 o 
  -9   5  16        0.24       -5.69     20.96 o 
  -7   5  16      120.74      131.21     20.00 o 
  -5   5  16       18.92       25.53     16.81 o 
  -3   5  16      216.94      177.99     20.51 o 
  -1   5  16       63.26       73.28     20.35 o 
   1   5  16      266.17      257.95     24.14 o 
   3   5  16       47.87       59.34     22.18 o 
   5   5  16        0.12        6.58     13.79 o 
   7   5  16      105.96      144.47     18.79 o 
   9   5  16        7.08        0.93     23.94 o 
 -19   1  17       98.74      136.22     17.15 o 
 -17   1  17        2.21        8.32     16.60 o 
 -15   1  17       16.69       14.01     14.83 o 
 -13   1  17       44.05       31.60     14.55 o 
 -11   1  17       12.86       13.95     13.69 o 
  -9   1  17      249.77      258.49     15.76 o 
  -7   1  17       16.31       16.17     13.92 o 
  -5   1  17     1646.30     1597.14     22.01 o 
  -3   1  17      384.52      378.99     11.92 o 
  -1   1  17      678.02      703.35     14.46 o 
   1   1  17        0.18        4.88      9.21 o 
   3   1  17     1236.29     1288.15     37.93 o 
   5   1  17     1858.57     1787.13     30.54 o 
   7   1  17      507.46      543.25     16.35 o 
   9   1  17       16.82       20.17     14.86 o 
  11   1  17      400.48      439.86     23.09 o 
  13   1  17       10.19       38.42     17.74 o 
  15   1  17       16.13       21.02     18.82 o 
  17   1  17      228.39      241.91     24.75 o 
 -18   2  17       57.00       52.11     15.48 o 
 -16   2  17       38.82       39.04     15.01 o 
 -14   2  17       48.23       46.91     14.90 o 
 -12   2  17        1.24        6.73     20.43 o 
 -10   2  17       29.19       30.84     12.11 o 
  -8   2  17        5.46       17.67     17.67 o 
  -6   2  17      397.39      318.80     22.15 o 
  -4   2  17       28.33       35.71     12.77 o 
  -2   2  17      445.03      449.22     37.57 o 
   0   2  17      347.34      343.33     38.63 o 
   2   2  17       12.67       10.26     13.04 o 
   4   2  17       18.39        6.60     17.15 o 
   6   2  17       92.92       86.62     11.61 o 
   8   2  17       21.32       19.62     11.47 o 
  10   2  17       13.75       23.75     11.61 o 
  12   2  17       44.45       36.98     15.18 o 
  14   2  17      168.35      170.23     18.76 o 
  16   2  17       94.55      120.66     32.70 o 
 -17   3  17        0.27      -12.13     23.35 o 
 -15   3  17       17.99       42.32     19.40 o 
 -13   3  17        2.82       10.49     21.31 o 
 -11   3  17       84.09       96.63     22.64 o 
  -9   3  17       13.61       15.88     17.77 o 
  -7   3  17      196.07      146.29     21.19 o 
  -5   3  17       61.31       60.14     18.40 o 
  -3   3  17        5.02       -0.44     17.51 o 
  -1   3  17       40.27       34.11     17.27 o 
   1   3  17      244.29      216.62     21.22 o 
   3   3  17      118.86       92.27     20.70 o 
   5   3  17        9.68        5.45     13.47 o 
   7   3  17       10.08        7.36     11.04 o 
   9   3  17       52.14       48.01     11.19 o 
  11   3  17       73.05       43.51     17.75 o 
  13   3  17       10.63       12.02     18.38 o 
  15   3  17        0.06        5.45     26.24 o 
 -14   4  17        0.03       13.26     22.58 o 
 -12   4  17       21.38        6.96     21.81 o 
 -10   4  17       20.36       18.94     20.94 o 
  -8   4  17        0.17       -7.12     18.65 o 
  -6   4  17       34.28       32.86     18.99 o 
  -4   4  17      203.13      254.00     26.88 o 
  -2   4  17      167.19      171.11     21.61 o 
   0   4  17      334.79      282.21     26.77 o 
   2   4  17      428.11      436.69     29.69 o 
   4   4  17       83.96       94.19     22.49 o 
   6   4  17      821.94      829.09     40.12 o 
   8   4  17       50.01       56.16     16.71 o 
  10   4  17       60.09       53.33     24.62 o 
  12   4  17       11.99       58.73     27.34 o 
  -9   5  17        2.66      -15.92     19.49 o 
  -7   5  17       38.46       88.50     21.99 o 
  -5   5  17       69.85       51.02     19.87 o 
  -3   5  17        8.19       20.46     17.99 o 
  -1   5  17       52.03       51.62     21.45 o 
   1   5  17       53.09       74.22     18.60 o 
   3   5  17       53.47       53.85     21.61 o 
   5   5  17       50.24       36.66     21.17 o 
   7   5  17       41.82       47.68     16.62 o 
 -18   0  18      530.18      441.40     33.81 o 
 -16   0  18      321.63      358.04     30.84 o 
 -14   0  18       78.34       71.30     23.44 o 
 -12   0  18      918.19      804.30     34.86 o 
 -10   0  18      162.43      148.32     22.46 o 
  -8   0  18      793.25      795.24     31.55 o 
  -6   0  18        1.33        1.05     11.74 o 
  -4   0  18        4.15      -11.97     11.97 o 
  -2   0  18       82.68       63.01     13.56 o 
   0   0  18     1337.63     1412.77     47.10 o 
   2   0  18     5222.70     4976.41     95.97 o 
   4   0  18      786.40      754.94     25.64 o 
   6   0  18     4566.82     4491.19    155.18 o 
   8   0  18      790.69      727.62     18.52 o 
  10   0  18        0.73       -5.63     24.29 o 
  12   0  18     1859.32     1927.53     53.86 o 
  14   0  18       10.45       -6.05     26.01 o 
  16   0  18      763.27      839.27     44.09 o 
  18   0  18       31.52       15.72     32.00 o 
 -19   1  18      644.05      716.76     67.28 o 
 -17   1  18      182.37      173.85     18.50 o 
 -15   1  18      315.00      352.11     21.00 o 
 -13   1  18      382.85      404.49     20.02 o 
 -11   1  18      115.30      141.27     15.83 o 
  -9   1  18       76.30       77.75     12.10 o 
  -7   1  18      133.39      135.83     13.61 o 
  -5   1  18      390.95      326.61     13.07 o 
  -3   1  18      481.66      467.80     12.96 o 
  -1   1  18     2169.33     2158.22     22.82 o 
   1   1  18        4.88       13.23     10.54 o 
   3   1  18       20.73       19.29     13.59 o 
   5   1  18        2.40       -5.30     11.39 o 
   7   1  18      233.40      197.81     13.54 o 
   9   1  18      295.33      261.55     14.02 o 
  11   1  18       56.72       87.16     18.96 o 
  13   1  18       75.54       73.36     20.11 o 
  15   1  18      117.04      121.30     26.26 o 
  17   1  18      172.02      177.72     32.82 o 
 -18   2  18       14.63        7.94     15.39 o 
 -16   2  18       31.19       36.45     14.65 o 
 -14   2  18      137.13      124.42     15.35 o 
 -12   2  18      272.88      274.09     17.36 o 
 -10   2  18      135.54      176.90     15.22 o 
  -8   2  18        3.94        2.52     15.19 o 
  -6   2  18      279.77      341.27     25.33 o 
  -4   2  18      143.94      124.50     19.50 o 
  -2   2  18      357.87      440.08     35.83 o 
   0   2  18     1392.30     1248.77     27.88 o 
   2   2  18     1283.14     1390.01     29.56 o 
   4   2  18     1206.56     1131.69     27.56 o 
   6   2  18      303.15      288.18     18.42 o 
   8   2  18     1076.29     1035.42     21.49 o 
  10   2  18      384.45      418.98     16.85 o 
  12   2  18      560.05      534.61     23.81 o 
  14   2  18      470.85      455.40     36.31 o 
  16   2  18      179.77      181.36     32.30 o 
 -15   3  18       75.21      105.80     25.30 o 
 -13   3  18      197.00      202.18     23.49 o 
 -11   3  18        4.62       11.82     16.64 o 
  -9   3  18       52.88       58.49     21.20 o 
  -7   3  18       82.41       73.85     21.17 o 
  -5   3  18      260.92      230.72     24.09 o 
  -3   3  18      279.75      280.86     24.44 o 
  -1   3  18       36.45       30.34     16.85 o 
   1   3  18     1034.25     1093.56     37.81 o 
   3   3  18       18.09       19.24     17.69 o 
   5   3  18       11.51        8.28     14.11 o 
   7   3  18      205.81      181.41     13.96 o 
   9   3  18       87.15      101.19     13.00 o 
  11   3  18       89.09       75.07     17.92 o 
  13   3  18      164.36      170.91     20.18 o 
 -12   4  18       11.12        5.33     21.22 o 
 -10   4  18      177.10      170.56     25.06 o 
  -8   4  18       96.75      119.55     23.06 o 
  -6   4  18       33.41       21.25     16.62 o 
  -4   4  18      527.69      622.51     31.79 o 
  -2   4  18      193.98      182.53     24.45 o 
   0   4  18      657.62      709.59     33.49 o 
   2   4  18      283.51      260.34     25.77 o 
   4   4  18      636.15      689.90     34.91 o 
   6   4  18       73.65       93.83     21.22 o 
   8   4  18        0.74       32.64     14.13 o 
  10   4  18       81.62       94.35     26.31 o 
  -7   5  18      148.76      229.19     23.18 o 
  -5   5  18       40.65       58.55     19.95 o 
  -3   5  18       54.19       31.23     20.39 o 
  -1   5  18       55.17       23.57     17.82 o 
   1   5  18        6.14        7.27     15.45 o 
   3   5  18        8.35       14.73     20.76 o 
   5   5  18      200.69      214.27     26.32 o 
 -17   1  19       18.18       12.69     16.52 o 
 -15   1  19       31.31       26.34     15.54 o 
 -13   1  19       35.42       34.43     15.53 o 
 -11   1  19      256.01      212.57     17.63 o 
  -9   1  19       67.20       61.18     12.98 o 
  -7   1  19      132.08      137.29     13.45 o 
  -5   1  19      134.44      160.26     16.50 o 
  -3   1  19       78.04       89.81      9.39 o 
  -1   1  19     1623.75     1497.80     31.60 o 
   1   1  19      345.37      333.51     18.75 o 
   3   1  19        0.73       -3.70     10.82 o 
   5   1  19      927.01      964.77     25.60 o 
   7   1  19       46.21       46.25     14.01 o 
   9   1  19        0.01        9.98     10.74 o 
  11   1  19      280.78      272.36     20.26 o 
  13   1  19       69.88       46.21     29.98 o 
  15   1  19      160.47      193.85     22.60 o 
 -16   2  19        1.28      -20.99     22.65 o 
 -14   2  19       13.48       -1.45     14.04 o 
 -12   2  19        1.55       11.10     13.90 o 
 -10   2  19       57.19       31.80     17.98 o 
  -8   2  19      116.44       68.90     19.46 o 
  -6   2  19       95.76       97.14     19.31 o 
  -4   2  19      178.40      182.69     22.35 o 
  -2   2  19       77.26       77.18     14.49 o 
   0   2  19       83.09      125.83     19.08 o 
   2   2  19       31.45       48.79     15.51 o 
   4   2  19       28.28       10.76     15.20 o 
   6   2  19        0.34        0.43     12.58 o 
   8   2  19       35.09       34.80     13.89 o 
  10   2  19       10.30       24.66     13.11 o 
  12   2  19      343.03      386.10     23.82 o 
  14   2  19       11.66       11.07     18.83 o 
 -15   3  19        2.55        2.40     17.74 o 
 -13   3  19        1.30       10.43     21.23 o 
 -11   3  19        2.99        0.16     20.81 o 
  -9   3  19        5.91       17.06     17.85 o 
  -7   3  19      144.10      152.22     24.24 o 
  -5   3  19      128.26      155.13     22.86 o 
  -3   3  19       76.15       54.58     18.41 o 
  -1   3  19      126.12      117.68     18.73 o 
   1   3  19      146.33      127.53     20.59 o 
   3   3  19       28.78       39.32     15.89 o 
   5   3  19      437.14      359.80     26.21 o 
   7   3  19       57.83       60.04     14.67 o 
   9   3  19      123.60      116.65     23.28 o 
  11   3  19       36.76       29.28     19.74 o 
  13   3  19        0.88       -3.20     19.17 o 
 -10   4  19       35.16       55.71     21.13 o 
  -8   4  19       14.44        5.37     19.28 o 
  -6   4  19        3.26        9.98     19.43 o 
  -4   4  19        1.52       19.96     18.63 o 
  -2   4  19        1.47        6.04     17.51 o 
   0   4  19      440.88      410.82     29.46 o 
   2   4  19       61.21       42.69     17.68 o 
   4   4  19      121.04      133.65     22.34 o 
   6   4  19       19.18      -11.73     19.23 o 
   8   4  19       13.91       32.54     16.97 o 
  10   4  19        0.23       23.76     27.15 o 
  -3   5  19      133.70      134.17     21.02 o 
  -1   5  19       11.68        5.82     16.40 o 
   1   5  19        0.68      -17.07     17.07 o 
 -16   0  20      277.35      313.50     30.02 o 
 -14   0  20      106.38      130.23     22.29 o 
 -12   0  20      137.93      230.25     24.76 o 
 -10   0  20      178.33      173.65     22.45 o 
  -8   0  20      125.41      109.67     19.46 o 
  -6   0  20      225.70      217.79     16.66 o 
  -4   0  20       39.58       26.90     13.52 o 
  -2   0  20       44.69       37.57     13.84 o 
   0   0  20     1887.77     2024.83     33.20 o 
   2   0  20     1671.27     1764.91     31.59 o 
   4   0  20      120.52      114.00     14.20 o 
   6   0  20      366.48      258.73     29.46 o 
   8   0  20      235.39      192.73     27.67 o 
  10   0  20      914.89     1021.87     45.65 o 
  12   0  20       49.99       45.38     26.72 o 
  14   0  20      862.66      991.39     34.42 o 
 -15   1  20      274.72      250.55     20.38 o 
 -13   1  20      341.68      362.23     20.84 o 
 -11   1  20      195.58      203.78     17.09 o 
  -9   1  20      683.05      767.12     35.98 o 
  -7   1  20      698.03      739.97     22.35 o 
  -5   1  20      362.20      395.79     20.33 o 
  -3   1  20      551.70      544.44     18.31 o 
  -1   1  20      886.24      796.97     19.87 o 
   1   1  20       11.57       18.28     11.59 o 
   3   1  20      258.65      251.08     15.07 o 
   5   1  20      656.09      708.86     28.53 o 
   7   1  20     1172.00     1234.21     29.17 o 
   9   1  20      709.74      753.82     24.24 o 
  11   1  20      987.27     1001.43     30.74 o 
  13   1  20       55.14       43.35     20.99 o 
  15   1  20       69.31       72.40     51.00 o 
 -14   2  20        5.12       26.32     19.92 o 
 -12   2  20        3.24        8.84     21.55 o 
 -10   2  20      296.96      321.45     28.30 o 
  -8   2  20       18.55       27.00     17.30 o 
  -6   2  20        4.36       -4.08     17.35 o 
  -4   2  20       62.77       56.72     19.86 o 
  -2   2  20       21.55       28.13     14.35 o 
   0   2  20       39.88       55.27     14.76 o 
   2   2  20      444.64      400.93     25.44 o 
   4   2  20        1.38      -14.23     14.23 o 
   6   2  20       61.70       58.33     13.34 o 
   8   2  20        7.36        4.34     13.83 o 
  10   2  20      196.61      203.51     25.80 o 
  12   2  20     1651.24     1753.67     44.64 o 
  14   2  20      278.55      297.03     23.48 o 
 -13   3  20       13.74        4.09     16.06 o 
 -11   3  20       12.69       27.32     18.03 o 
  -9   3  20      109.89      114.32     21.21 o 
  -7   3  20      538.22      523.30     31.70 o 
  -5   3  20     1270.86     1289.14     43.71 o 
  -3   3  20      158.05      181.02     21.31 o 
  -1   3  20      427.22      477.51     29.86 o 
   1   3  20      106.77      115.23     22.64 o 
   3   3  20      498.35      511.01     30.73 o 
   5   3  20      323.30      287.69     25.76 o 
   7   3  20       68.10       33.19     24.94 o 
   9   3  20      430.45      471.70     23.97 o 
  11   3  20       65.41       62.54     21.84 o 
  -8   4  20      205.77      194.24     24.34 o 
  -6   4  20       11.18        8.95     19.56 o 
  -4   4  20        3.83       53.03     22.07 o 
  -2   4  20       73.64       58.67     21.65 o 
   0   4  20        2.06        7.19     16.20 o 
   2   4  20        2.14       -3.81     19.53 o 
   4   4  20       65.43       66.90     17.96 o 
   6   4  20       71.38       73.44     20.97 o 
 -15   1  21        0.05       -7.53     13.83 o 
 -13   1  21        1.75       10.38     15.84 o 
 -11   1  21       27.19       35.25     14.76 o 
  -9   1  21        2.12        8.76     13.95 o 
  -7   1  21       14.22       14.99     12.75 o 
  -5   1  21      301.31      256.48     18.01 o 
  -3   1  21        1.20        5.44     11.87 o 
  -1   1  21       92.20       93.56     13.16 o 
   1   1  21       31.15       27.05     12.45 o 
   3   1  21       21.79       25.60     14.10 o 
   5   1  21      131.92      121.58     13.10 o 
   7   1  21      169.53      179.65     16.91 o 
   9   1  21      316.11      304.61     17.92 o 
  11   1  21       37.88       68.21     30.89 o 
  13   1  21      108.17      130.56     22.36 o 
 -14   2  21        3.50       25.63     21.30 o 
 -12   2  21        2.15       17.33     16.90 o 
 -10   2  21       70.62       41.86     18.67 o 
  -8   2  21       44.60       47.36     20.98 o 
  -6   2  21       88.43       84.03     21.87 o 
  -4   2  21      129.28      101.35     20.11 o 
  -2   2  21      314.36      326.26     19.72 o 
   0   2  21        0.87       22.15     20.74 o 
   2   2  21        0.71       10.96     12.39 o 
   4   2  21        0.20       -4.79     11.91 o 
   6   2  21        4.43      -13.42     13.42 o 
   8   2  21       20.44       33.38     15.74 o 
  10   2  21       90.40      139.38     42.88 o 
  12   2  21       99.57       73.97     29.64 o 
 -11   3  21        4.28       12.23     20.77 o 
  -9   3  21        4.59       12.32     22.36 o 
  -7   3  21       67.50       95.80     20.50 o 
  -5   3  21        6.44        5.92     19.11 o 
  -3   3  21      128.70      164.07     20.14 o 
  -1   3  21      210.94      197.66     24.35 o 
   1   3  21        0.51        9.58     15.76 o 
   3   3  21      296.56      304.91     25.67 o 
   5   3  21       13.83      -18.24     18.24 o 
   7   3  21       41.53       22.35     23.69 o 
   9   3  21       24.38       34.10     29.29 o 
  -6   4  21        0.22       43.27     21.79 o 
  -4   4  21      199.09      236.60     25.80 o 
  -2   4  21        2.65       21.48     19.95 o 
   0   4  21       61.08       95.24     22.92 o 
   2   4  21       63.88       47.80     19.01 o 
   4   4  21        0.54       -3.86     18.68 o 
 -14   0  22      249.15      233.50     30.06 o 
 -12   0  22      751.94      835.11     37.65 o 
 -10   0  22      894.50     1070.93     40.66 o 
  -8   0  22      745.48      800.11     34.33 o 
  -6   0  22      189.18      187.08     32.86 o 
  -4   0  22     2837.56     2781.96     40.84 o 
  -2   0  22       69.42       58.12     14.55 o 
   0   0  22       98.77      103.78     15.45 o 
   2   0  22       27.84       21.48     24.30 o 
   4   0  22        3.60       17.88     27.84 o 
   6   0  22      716.16      692.96     37.21 o 
   8   0  22      257.01      212.10     29.78 o 
  10   0  22      494.72      584.89     41.49 o 
  12   0  22       37.06       67.80     33.14 o 
 -13   1  22       32.63       56.26     17.31 o 
 -11   1  22       27.64       47.39     13.32 o 
  -9   1  22       26.67       35.15     14.64 o 
  -7   1  22       20.72       28.03     19.43 o 
  -5   1  22        3.68       20.13     20.17 o 
  -3   1  22      471.62      458.52     17.88 o 
  -1   1  22      592.68      643.30     19.05 o 
   1   1  22      103.28       84.00     13.26 o 
   3   1  22      126.96      147.33     16.33 o 
   5   1  22       83.73       85.36     12.00 o 
   7   1  22       11.28       28.36     15.27 o 
   9   1  22      637.43      682.11     24.86 o 
  11   1  22      544.01      469.74     37.64 o 
 -12   2  22       53.61      105.70     24.04 o 
 -10   2  22      157.51      159.70     25.32 o 
  -8   2  22      313.70      343.29     28.47 o 
  -6   2  22      513.20      493.87     29.32 o 
  -4   2  22      198.65      236.87     23.98 o 
  -2   2  22      370.94      464.72     37.95 o 
   0   2  22        4.53       43.60     14.64 o 
   2   2  22      127.05      163.45     14.22 o 
   4   2  22        0.32       -4.75     14.89 o 
   6   2  22        6.76      -17.13     25.14 o 
   8   2  22      741.14      723.78     26.37 o 
  10   2  22       54.79       70.83     20.12 o 
  -9   3  22       25.08       16.22     20.06 o 
  -7   3  22       36.88       32.55     19.60 o 
  -5   3  22       42.80       20.52     17.41 o 
  -3   3  22      424.14      416.28     27.19 o 
  -1   3  22      189.06      164.87     22.78 o 
   1   3  22      170.98      197.70     25.03 o 
   3   3  22      142.70      155.94     22.11 o 
   5   3  22        1.72       -0.85     15.58 o 
   7   3  22      136.75      163.59     21.56 o 
 -11   1  23       72.38      124.61     34.48 o 
  -9   1  23       31.30       25.03     20.12 o 
  -7   1  23       10.61       19.26     15.81 o 
  -5   1  23       43.08       25.85     18.15 o 
  -3   1  23      262.88      272.73     19.64 o 
  -1   1  23        6.29       11.44     11.50 o 
   1   1  23        8.50       -6.58     11.14 o 
   3   1  23      135.03      110.93     12.50 o 
   5   1  23        0.03       24.42     17.55 o 
   7   1  23        7.79       24.26     15.98 o 
   9   1  23      404.86      448.64     27.05 o 
 -10   2  23       42.81       20.34     20.44 o 
  -8   2  23        6.46       21.01     20.60 o 
  -6   2  23       13.57       25.35     21.43 o 
  -4   2  23        3.51       -4.01     21.33 o 
  -2   2  23       37.07       41.90     18.31 o 
   0   2  23       29.35       65.37     15.09 o 
   2   2  23       29.78       40.55     11.74 o 
   4   2  23       61.89       65.69     14.48 o 
   6   2  23       31.51       47.72     21.57 o 
  -5   3  23       30.91       24.29     18.46 o 
  -3   3  23       17.30       21.66     15.10 o 
  -1   3  23      129.36      165.62     21.35 o 
   1   3  23        0.12      -19.38     19.38 o 
   3   3  23       37.73       40.80     16.59 o 
  -8   0  24       19.95       16.03     16.95 o 
  -6   0  24      244.63      252.40     24.68 o 
  -4   0  24     1105.29     1082.53     28.78 o 
  -2   0  24        0.07      -14.10     14.10 o 
   0   0  24      210.25      158.60     30.25 o 
   2   0  24        8.31       -6.10     27.59 o 
   4   0  24      389.66      343.70     32.27 o 
   6   0  24       75.99       85.22     26.57 o 
  -9   1  24      263.19      330.73     26.45 o 
  -7   1  24      281.92      361.55     30.60 o 
  -5   1  24      319.48      349.32     28.97 o 
  -3   1  24       27.26        6.74     14.07 o 
  -1   1  24       36.29       29.12     19.72 o 
   1   1  24       51.59       58.94     12.83 o 
   3   1  24        3.59        2.93     13.71 o 
   5   1  24       16.48       31.89     11.43 o 
   7   1  24        1.27       18.79     21.16 o 
  -6   2  24      134.51      148.27     25.37 o 
  -4   2  24      377.59      391.66     32.11 o 
  -2   2  24       72.85       81.78     19.45 o 
   0   2  24      291.20      353.19     20.81 o 
   2   2  24      424.71      387.97     18.40 o 
   4   2  24       46.35       49.05     15.48 o 
  -3   1  25        2.17      -14.97     14.97 o 
  -1   1  25       28.63       33.59     12.20 o 
   1   1  25        0.02        7.39     11.90 o 
                                                 
